# Supplementary material for: Alterations of long non-coding RNA and mRNA profiles associated with extracellular matrix homeostasis and vascular aging in rats
Source: Bioengineered. 2021 Feb 28;12(1):832–43. doi: 10.1080/21655979.2021.1889129 (PMC8806258; doi:10.1080/21655979.2021.1889129)
Supplement: Supplemental Material [file KBIE_A_1889129_SM6607.zip]

Archive with 2 entries (2 files):
- Supplemental Table 1R.xls
- Supplemental Table 2R.xls
