# Supplementary material for: Alterations of long non-coding RNA and mRNA profiles associated with extracellular matrix homeostasis and vascular aging in rats
Source: Bioengineered. 2021 Feb 28;12(1):832–43. doi: 10.1080/21655979.2021.1889129 (PMC8806258; doi:10.1080/21655979.2021.1889129)
Supplement: Supplemental Material [file KBIE_A_1889129_SM6607.zip › Supplemental Table 1R.xls]

## Sheet: Supplemental Table 1
Supplemental Table 1 Differentially expressed mRNAs in thoracic aortas between young and older rats.
mRNA	young	older	log2FoldChange	Up-Down	P-value	FDR
Tubb3	0.36638	10149.8	14.7577	Up	0.0100152	0.495955
Dbh	4.69498	24530.8	12.3512	Up	0.0187829	0.715648
Drd2	0.335355	920.36	11.4223	Up	0.0334051	0.915617
Ina	1.09914	2687.74	11.2558	Up	0.0285406	0.861991
Rbfox1	0.622703	1442.18	11.1774	Up	0.0320387	0.900302
Syt4	3.62392	7423.63	11.0004	Up	0.03034	0.885406
Th	2.20347	4188.28	10.8924	Up	0.0326782	0.906472
RGD1559864	0.311352	529.465	10.7318	Up	0.0436342	1
Chrna7	0.670711	1138.68	10.7294	Up	0.0374825	0.966117
Tmem178b	1.8319	2958.51	10.6573	Up	0.0331179	0.912867
Kcnc4	0.670711	1062.01	10.6288	Up	0.0364042	0.95614
Slc7a14	0.73276	1111.39	10.5667	Up	0.037921	0.973791
Mapk8ip2	1.30044	1820.76	10.4513	Up	0.0365911	0.95732
Tmem130	1.77687	2380.32	10.3876	Up	0.0363717	0.95614
Insrr	0.622703	752.517	10.239	Up	0.0445439	1
Ngb	0.622703	743.192	10.221	Up	0.0402901	0.996097
Clca1	0.701736	776.393	10.1116	Up	0.0425518	1
Vip	1.65277	1758.17	10.055	Up	0.0434522	1
Snhg11	0.73276	750.82	10.0009	Up	0.0460028	1
Chgb	0.934055	924.794	9.95141	Up	0.0483548	1
Rit2	1.46552	1350.18	9.84752	Up	0.0450257	1
Kcnh1	0.36638	310.111	9.72523	Up	0.0391803	0.981571
Pirt	2.58683	2171.63	9.71338	Up	0.0463255	1
Snap25	9.74233	7715.1	9.6292	Up	0.0454658	1
Nefl	11.3578	8545.83	9.5554	Up	0.0461209	1
Slc6a2	34.9819	25708.9	9.52144	Up	0.0462497	1
Syt1	22.4836	15913.8	9.46719	Up	0.0478529	1
Cpeb1	2.56466	867.965	8.40273	Up	0.0162508	0.654706
Rn60_10_0706.2	0.311352	51.3686	7.3662	Up	0.00164771	0.151949
Naa11	0.36638	45.6925	6.96247	Up	0.00330232	0.250072
LOC259244	8.3429	929.14	6.7992	Up	0.00927241	0.466974
Gpr27	0.311352	31.0645	6.64058	Up	0.0313684	0.887993
Sowahb	0.311352	27.0765	6.44235	Up	0.0419222	1
Bcl2l15	0.646707	52.6637	6.34755	Up	0.0256813	0.832596
AC141517.1	0.335355	27.2851	6.34628	Up	0.0389786	0.981571
Oxtr	0.36638	28.7076	6.29195	Up	0.0290912	0.872273
Fos	60.5974	4541.62	6.22781	Up	0.00299906	0.232192
AABR07044570.1	0.36638	26.7099	6.18789	Up	0.0405045	0.996097
Hrh3	2.58683	164.314	5.98913	Up	7.69e-07	0.000431386
Calml3	12.6527	783.112	5.9517	Up	0.0162817	0.654706
Mal2	5.28555	315.478	5.89934	Up	0.0341846	0.91997
Atf3	36.2182	2051.6	5.82389	Up	0.0186818	0.715181
Sncg	64.2219	3597.18	5.80766	Up	0.0133364	0.574103
Fosb	37.1475	2046.43	5.7837	Up	3.08e-05	0.00810028
Cyp4f39	1.86811	82.4485	5.46384	Up	0.000514144	0.0666552
Shox2	0.701736	30.8818	5.45969	Up	0.0354165	0.940918
Sucnr1	1.24541	52.2158	5.3898	Up	0.00609247	0.357098
Nr4a1	97.6815	4089.45	5.38768	Up	0.00076551	0.0867955
Scd1	622.459	25493.2	5.35599	Up	4.21e-05	0.0102823
Slc7a9	0.73276	29.1732	5.31516	Up	0.0459196	1
Mrap	1.4345	56.2882	5.29422	Up	0.0136202	0.585106
Rimkla	1.58076	58.6818	5.21422	Up	0.0308556	0.886975
Arc	3.35763	122.122	5.18473	Up	6.19e-05	0.014267
Cyp11a1	1.24541	42.2294	5.08356	Up	0.0198975	0.738558
Tnni3k	5.78824	184.564	4.99486	Up	0.000144594	0.0275246
Ces2h	1.80088	53.7586	4.89972	Up	0.00647685	0.368187
Mir23b	2.04316	58.7337	4.84532	Up	0.00635685	0.367328
Serpine1	562.227	15596.4	4.79392	Up	0.0102294	0.498237
Mup5	33.6612	842.117	4.64486	Up	0.0152084	0.629859
Egr1	386.736	9627.56	4.63775	Up	0.00143087	0.138089
Nr4a3	64.0082	1529.68	4.57883	Up	0.0217819	0.767323
Ccdc81	1.65979	39.1064	4.55833	Up	0.0295875	0.877372
Mir27b	7.72611	174.044	4.49357	Up	0.00351674	0.256359
Inhbb	4.29169	88.3278	4.36325	Up	0.00196857	0.170191
Asgr2	7.0554	141.584	4.32678	Up	0.000117776	0.0234142
Tex40	3.46067	68.076	4.29802	Up	0.0054852	0.33085
Egr3	21.7824	424.307	4.28387	Up	0.00501797	0.318403
Edar	2.51482	48.7267	4.27619	Up	0.0208189	0.760514
Mb	3.6638	69.7977	4.25177	Up	0.00494216	0.315523
Adrb1	3.11352	58.3031	4.22695	Up	0.0166238	0.660779
Pkp1	3.42487	62.1078	4.18065	Up	0.0253362	0.825276
RGD1305184	2.36153	42.5959	4.17292	Up	0.0356462	0.944603
Egr2	11.9965	214.02	4.15707	Up	2.72e-05	0.00751622
Cxcl1	5.44586	96.4495	4.14654	Up	0.00172378	0.157358
Fads6	5.75203	100.479	4.12668	Up	0.0012821	0.129137
Rasd1	59.3201	1027.61	4.11463	Up	1.63e-10	6.77e-07
Ptgs2	801.106	13503.1	4.07516	Up	0.0278682	0.853721
LOC690806	2.69689	44.2065	4.03489	Up	0.0389014	0.981571
Agpat9	37.0585	600.8	4.01901	Up	0.000163022	0.0291598
AC120807.1	3.72696	59.1921	3.98933	Up	0.01671	0.661673
S100b	264.543	4161.06	3.97538	Up	7.17e-09	2.48e-05
Grifin	35.8831	563.602	3.9733	Up	2.27e-05	0.00674219
Ppp2r2c	22.1387	333.78	3.91425	Up	0.032476	0.903278
Hydin	5.49203	81.8574	3.8977	Up	0.0313152	0.887993
Gm884	10.4773	155.989	3.8961	Up	0.00639693	0.367328
Reep6	8.68164	129.251	3.89606	Up	0.0103975	0.502087
C6	47.3466	688.782	3.86272	Up	1.92e-07	0.000166108
Kcnj11	5.89421	81.9746	3.79781	Up	0.00662202	0.371465
Pcp4l1	33.3041	445.817	3.74268	Up	0.0219862	0.770082
Hcar2	10.1427	135.415	3.73888	Up	0.00782225	0.415099
Col6a5	53.0187	702.26	3.72743	Up	3.74e-08	5.55e-05
Fhad1	3.88024	51.1152	3.71953	Up	0.0355825	0.94412
Dhrs9	48.377	619.094	3.67777	Up	0.000943016	0.103527
Ephx2	109.976	1380.28	3.6497	Up	0.000150068	0.028307
Trem3	37.3527	447.842	3.58371	Up	0.00145249	0.139527
Angpt4	9.16285	107.67	3.55468	Up	0.0195834	0.736117
Trhde	69.1734	806.841	3.544	Up	0.00318602	0.24304
Rnf182	4.81907	55.0699	3.51444	Up	0.0307666	0.886975
Junb	68.7002	781.257	3.50741	Up	1.05e-07	0.000109048
Otud1	140.01	1532.69	3.45247	Up	0.00522816	0.325763
Cfd	487.037	5246.28	3.42919	Up	0.00454301	0.300396
Aox4	418.305	4463.5	3.41555	Up	0.0104893	0.50218
LOC100363193	43.7271	465.717	3.41286	Up	0.0211963	0.763544
Ifit1	46.4912	484.082	3.38022	Up	0.0128417	0.559913
Chdh	11.5092	117.195	3.34806	Up	0.00332992	0.251245
Dusp1	1203.68	12111.8	3.33089	Up	0.0164512	0.656853
Lep	146.941	1447.3	3.30006	Up	3.1e-08	5.55e-05
LOC100911156	6.04342	58.9472	3.28599	Up	0.0333318	0.914817
Cish	36.9561	354.213	3.26073	Up	2.96e-05	0.0078639
Prdm8	18.0343	171.938	3.25308	Up	0.000668854	0.0797589
Abcd2	167.131	1572.9	3.23438	Up	2.51e-06	0.00123814
Adtrp	12.3126	115.068	3.22428	Up	0.0198624	0.738558
Alb	424.048	3933.57	3.21354	Up	0.0124789	0.554466
Kcnc2	6.70641	61.6447	3.20036	Up	0.0364657	0.956546
Adrb3	143.096	1307.88	3.19218	Up	2.95e-05	0.0078639
Btg2	1177.07	10704.4	3.18493	Up	0.0102724	0.499162
Hs3st2	9.12187	82.8347	3.18283	Up	0.0454336	1
Ctgf	3000.65	27143	3.17723	Up	0.0416774	1
Retn	144.678	1291.4	3.15802	Up	0.000207008	0.0340889
Rnd1	6.97861	62.084	3.15321	Up	0.0341095	0.919721
Tenm4	104.122	920.899	3.14476	Up	0.016122	0.653937
Plk3	65.7458	577.445	3.13471	Up	4.41e-06	0.00194754
Gmpr	164.163	1435.97	3.12882	Up	0.0184312	0.708202
Hapln4	24.9486	217.275	3.1225	Up	0.00673897	0.374871
C4b	1302.47	11093.1	3.09034	Up	1.09e-06	0.000568004
Apold1	94.3989	793.443	3.07129	Up	9.8e-07	0.000521165
Nat8l	101.581	853.674	3.07105	Up	7.18e-07	0.000414025
Cpxm2	32.1325	269.553	3.06846	Up	0.000251187	0.0388947
Mir3074	25.8487	213.522	3.04623	Up	0.0138911	0.590973
Ucp3	151.682	1243.06	3.03477	Up	0.000272703	0.0407073
Slc27a6	30.523	249.305	3.02994	Up	0.000265249	0.0398815
Smpd3	391.584	3192.46	3.02728	Up	1.81e-08	4.69e-05
Rspo1	16.3088	132.213	3.01914	Up	0.00402381	0.279231
Flrt1	115.706	922.413	2.99494	Up	0.00270257	0.214745
Dagla	97.308	763.863	2.97268	Up	0.0304185	0.886451
Adora1	93.969	733.6	2.96474	Up	0.000162779	0.0291598
Nr4a2	285.225	2178.13	2.93291	Up	0.00355827	0.256359
Tmem179	198.347	1495.59	2.91462	Up	0.00225112	0.18797
Pcsk4	11.8199	87.727	2.89181	Up	0.0210075	0.763307
Xpnpep2	48.3889	352.147	2.86343	Up	0.0464557	1
Tmeff1	36.3762	261.756	2.84716	Up	0.0181611	0.700767
Trib1	113.08	810.738	2.84189	Up	3.83e-06	0.00172678
Rhbg	10.3721	72.2153	2.7996	Up	0.0323705	0.903278
Tm6sf2	17.5966	120.463	2.77522	Up	0.0103055	0.499598
Spry4	165.545	1132.71	2.77449	Up	0.00353696	0.256359
Pla2g2a	393.14	2648.19	2.75189	Up	0.000777691	0.0876974
Zfp36	470.008	3157.49	2.74802	Up	4.32e-07	0.000299124
Vdr	40.1438	269.513	2.7471	Up	0.0300836	0.884541
Ccl11	33.8452	226.855	2.74475	Up	0.00246851	0.200859
Bmp3	314.069	2087.15	2.73238	Up	0.0273547	0.847139
Nox4	226.709	1504.72	2.73058	Up	0.0443615	1
Rpp25	16.9824	112.683	2.73015	Up	0.0144745	0.606731
Ifit3	39.5319	258.877	2.71118	Up	0.0218712	0.76786
Tmem132e	46.1319	301.26	2.70717	Up	0.0197014	0.737878
Tmem182	98.0569	633.892	2.69255	Up	0.000599278	0.0740144
Adipoq	2208.2	14225.4	2.68753	Up	0.00374683	0.266243
Tshr	117.825	754.048	2.67801	Up	0.00448023	0.299872
P2rx5	102.589	654.889	2.67438	Up	0.00208101	0.175524
Arid5a	147.595	934.294	2.66223	Up	1.51e-05	0.00506293
AABR07054332.1	528.062	3333.19	2.65812	Up	8.14e-07	0.000444675
S100a6	459.715	2898.62	2.65656	Up	0.000185333	0.0325888
Tdrp	181.323	1129.58	2.63916	Up	0.0182939	0.70423
2020-03-01	105.867	649.429	2.61692	Up	0.000445321	0.0615998
Fasn	6770.99	40306.4	2.57357	Up	1.08e-05	0.00384506
LOC100361444	63.9396	379.582	2.56963	Up	0.0120987	0.549312
Rtn4rl1	58.4648	346.978	2.5692	Up	0.0310777	0.886975
Lgals12	76.4425	453.453	2.56851	Up	0.00186576	0.164037
Car6	12.3583	73.1818	2.566	Up	0.0454661	1
Gstt3	93.6779	546.633	2.54479	Up	0.000101343	0.0210277
Tuba8	30.8638	179.106	2.53682	Up	0.00445882	0.299405
Mybph	52.5713	299.283	2.50916	Up	0.0107571	0.508426
Gprin3	89.5014	508.678	2.50677	Up	0.0190909	0.722841
Bhlhe41	30.1426	170.186	2.49724	Up	0.00818509	0.429956
Pcsk1	114.28	645.154	2.49707	Up	0.00242608	0.198967
Fbxo44	92.8327	523.32	2.49499	Up	0.0010258	0.111437
Cebpa	505.104	2843.3	2.49291	Up	7.11e-06	0.00289124
Rcan2	370.51	2060.69	2.47554	Up	5.62e-06	0.0023799
Abcb9	25.893	142.886	2.46423	Up	0.0128294	0.559913
C4a	606.095	3330.14	2.45797	Up	1.22e-05	0.00414358
Npr3	108.697	587.246	2.43365	Up	0.00534452	0.33004
Mest	573.64	3094.63	2.43155	Up	0.000487195	0.0644991
Actn2	39.3121	211.8	2.42966	Up	0.00377826	0.266693
Sh2b2	82.0733	432.077	2.3963	Up	0.000629866	0.0759831
F3	1103.26	5742.04	2.37979	Up	0.0440903	1
Maob	56.7168	288.013	2.34429	Up	0.00435015	0.296807
Art3	218.298	1108.03	2.34362	Up	0.00694206	0.382071
RGD1305587	21.5655	107.427	2.31655	Up	0.0340355	0.919536
Cadm3	975.19	4820.62	2.30546	Up	0.0460734	1
Pim3	66.8021	329.374	2.30176	Up	0.00790593	0.41847
Tusc5	734.869	3608.89	2.296	Up	8.37e-06	0.00327576
Sik1	535.745	2623.2	2.29171	Up	1.99e-05	0.00624184
RGD1564447	73.2769	354.982	2.27631	Up	0.0489203	1
Grem2	240.782	1165.88	2.27562	Up	0.0138925	0.590973
Nbl1	345.207	1666.1	2.27094	Up	0.0071582	0.388956
Thrsp	4323.96	20683.7	2.25807	Up	0.0458451	1
Xdh	906.43	4266.36	2.23474	Up	0.000106991	0.0217644
Chchd6	48.6012	225.629	2.21489	Up	0.00682467	0.377613
AC120246.2	296.862	1373.18	2.20966	Up	0.000474315	0.0644991
Mpzl2	172.818	792.519	2.19719	Up	0.000638806	0.0766161
Cygb	440.416	2010.46	2.19059	Up	5.59e-05	0.013027
Ces1d	1124.23	5119.45	2.18705	Up	0.000385042	0.0539814
Eci1	436.335	1977.08	2.17986	Up	0.000696036	0.0820571
LOC691485	72.2571	323.698	2.16344	Up	0.00225574	0.18797
Slc1a1	86.7513	387.152	2.15794	Up	0.0486002	1
Efna5	56.7177	252.359	2.1536	Up	0.00532372	0.329737
Fam57b	40.8865	179.497	2.13426	Up	0.0130895	0.567002
Efemp1	272.886	1194.25	2.12973	Up	0.0033815	0.253364
Col8a2	39.8872	173.161	2.11812	Up	0.0214615	0.763802
Trim2	424.929	1841.2	2.11535	Up	0.0189323	0.718145
Rbm47	105.234	455.863	2.115	Up	0.00205307	0.174899
Pc	988.436	4262.93	2.10863	Up	0.000256971	0.0394072
Clec10a	107.266	460.704	2.10264	Up	0.00161871	0.151949
Ppp4r4	97.6838	418.259	2.09821	Up	0.0363885	0.95614
Ak1	333.287	1425.25	2.09638	Up	0.0413727	1
Dusp4	211.542	903.424	2.09446	Up	0.000347157	0.0490011
Apol11a	36.6925	156.262	2.0904	Up	0.0244614	0.810781
Pwwp2b	54.0612	230.098	2.08959	Up	0.0114549	0.528168
Cndp1	31.9808	135.935	2.08764	Up	0.0343652	0.922331
Serping1	1250.52	5277.47	2.07732	Up	7.17e-05	0.0156022
Dusp5	38.1795	160.92	2.07547	Up	0.0284181	0.859545
Comp	45.7615	192.822	2.07507	Up	0.0164575	0.656853
Plin1	3994.48	16748.3	2.06793	Up	2.47e-05	0.00708006
RGD1564664	139.441	580.981	2.05883	Up	0.00135135	0.13352
Tnfsf13b	27.2552	113.548	2.05869	Up	0.04689	1
Gsn	8914.46	37083.3	2.05655	Up	0.00125178	0.127947
Wscd2	64.2381	265.454	2.04696	Up	0.0206216	0.754636
Acly	4630.3	19083.6	2.04315	Up	3.78e-05	0.0094487
AABR07068587.1	33.4921	137.588	2.03846	Up	0.0283894	0.859545
Slc43a3	128.601	526.669	2.03399	Up	0.00377888	0.266693
Gsta1	661.181	2675.5	2.01669	Up	0.0064081	0.367328
AABR07064061.1	220.35	891.108	2.0158	Up	0.0255199	0.828656
Chrdl1	271.838	1088.33	2.00129	Up	0.000520417	0.0666552
Nod2	40.3688	161.003	1.99577	Up	0.028663	0.86413
Prrg4	43.3242	172.161	1.99051	Up	0.0272496	0.846603
Dact2	83.9651	333.468	1.98969	Up	0.0145499	0.60866
Gdf10	267.251	1054.48	1.98027	Up	0.0302589	0.885071
Ackr2	41.1334	162.079	1.97832	Up	0.0334556	0.915792
Gda	1420.77	5581.81	1.97406	Up	7.09e-05	0.0156022
Slc6a6	263.37	1033.01	1.97169	Up	0.00272526	0.215006
Pyroxd2	144.508	560.461	1.95546	Up	0.00164384	0.151949
Fabp3	142.911	552.65	1.95124	Up	0.0456433	1
Ppp1r15a	439.413	1690.16	1.94351	Up	0.000318577	0.0455872
Pdgfb	114.571	436.874	1.93098	Up	0.00410866	0.283225
Parm1	1152.53	4366.07	1.92153	Up	0.000191101	0.0327284
Abhd15	176.623	667.164	1.91737	Up	0.00662404	0.371465
Xirp1	849.996	3190.68	1.90834	Up	0.0476483	1
Mpo	382.612	1429.33	1.90139	Up	0.00342524	0.253822
Rdh13	124.128	463.112	1.89953	Up	0.00466479	0.30393
Lipe	1993.96	7435.16	1.89873	Up	0.00520947	0.325576
Ptger3	73.9552	274.073	1.88984	Up	0.0128222	0.559913
Gadd45g	112.552	416.385	1.88732	Up	0.0114803	0.528168
Clcn4	242.223	893.01	1.88234	Up	0.00103933	0.112318
Aqp7	403.06	1484.2	1.88062	Up	0.0286947	0.86413
Me3	66.0656	242.79	1.87774	Up	0.0164617	0.656853
AABR07058464.1	81.7956	296.433	1.85761	Up	0.0112976	0.525031
Brsk2	57.1029	205.185	1.84529	Up	0.0254184	0.826654
Cd36	1734.06	6203.21	1.83886	Up	0.0421763	1
Gstt1	41.7881	149.253	1.8366	Up	0.041277	1
Agmo	164.722	586.021	1.83092	Up	0.00263759	0.21049
Cbx7	245.864	870.987	1.82479	Up	0.00901256	0.458337
Dusp6	252.34	877.973	1.79881	Up	0.00259903	0.20902
Mlxipl	492.639	1710.9	1.79616	Up	0.000603174	0.0740548
LOC685431	52.8242	183.136	1.79364	Up	0.0422053	1
Eno1	2451.41	8479.86	1.79043	Up	0.0175621	0.685238
Gcgr	72.5213	250.369	1.78758	Up	0.0211638	0.763544
Agpat2	726.216	2500.35	1.78366	Up	0.040969	1
Ivd	524.693	1802.44	1.78041	Up	0.000625092	0.0758482
Rai2	122.452	420.457	1.77975	Up	0.0232262	0.788739
Sts	132.26	449.825	1.76599	Up	0.00599739	0.353523
C2	124.853	423.156	1.76096	Up	0.00672575	0.374871
Lyrm7	207.192	702.048	1.7606	Up	0.00271161	0.214745
Retsat	2292.4	7764.78	1.76008	Up	0.00642044	0.367328
Ywhag	6640.91	22454	1.75752	Up	0.00991649	0.493423
Enc1	685.236	2315.56	1.75669	Up	0.0440434	1
Atp5d	518.401	1740.03	1.74697	Up	0.020023	0.740567
Dab1	162.886	544.324	1.7406	Up	0.0125062	0.554466
Bdkrb2	153.741	512.634	1.73743	Up	0.0320653	0.900302
Mcam	4110.53	13703.5	1.73715	Up	0.00048375	0.0644991
Arl4d	57.5177	191.528	1.73547	Up	0.0344057	0.922331
Wisp2	317.734	1057.94	1.73536	Up	0.0305497	0.886975
Nmrk1	72.2904	237.534	1.71626	Up	0.0247167	0.812613
Kbtbd11	322.592	1059.6	1.71574	Up	0.0054635	0.33085
Ppp1r3b	842.451	2721.24	1.6916	Up	0.0324607	0.903278
Lrg1	120.917	388.874	1.68529	Up	0.0161706	0.654044
Ccl6	113.324	363.017	1.67959	Up	0.0130588	0.567002
Il4r	763.023	2434.07	1.67357	Up	0.0266458	0.841511
Tmem120b	84.5169	269.03	1.67045	Up	0.0213848	0.763802
LOC100912012	279.752	884.613	1.6609	Up	0.0115517	0.530152
Slc7a15	310.582	974.504	1.64969	Up	0.00289965	0.225945
H2afy2	296.419	925.852	1.64314	Up	0.0439778	1
LOC501233	165.135	515.275	1.6417	Up	0.00676665	0.375404
Il33	1405.18	4383.08	1.64119	Up	0.0175693	0.685238
Sfxn5	96.3766	300.348	1.63988	Up	0.0216918	0.766537
Gpnmb	213.356	663.672	1.63721	Up	0.00924109	0.466529
Dusp8	169.733	527.529	1.63598	Up	0.00865565	0.446756
Chchd10	174.933	541.29	1.6296	Up	0.0252464	0.823644
Adgre1	113.099	348.65	1.6242	Up	0.0185486	0.711397
G0s2	231.878	713.042	1.62062	Up	0.010519	0.50218
Nek10	67.952	208.921	1.62037	Up	0.0430505	1
Cacna2d3	184.837	567.447	1.61823	Up	0.0179971	0.696684
Ar	158.715	486.188	1.61507	Up	0.0106323	0.503676
Igfbp6	181.83	556.039	1.6126	Up	0.0088034	0.450543
Plin2	757.306	2303.63	1.60496	Up	0.0389708	0.981571
Cxcl14	172.742	524.417	1.6021	Up	0.00834416	0.434758
Tspan18	874.358	2640.48	1.5945	Up	0.0144727	0.606731
Gpx3	1616.62	4877.41	1.59314	Up	0.0013865	0.1357
Pir	150.205	452.511	1.59103	Up	0.0125013	0.554466
Clic5	972.63	2922.29	1.58714	Up	0.0101324	0.497444
Slc36a2	645.444	1935.23	1.58414	Up	0.0192191	0.725049
Ier3	100.145	300.071	1.58321	Up	0.0302858	0.885071
Klf2	101.664	304.277	1.58157	Up	0.0449296	1
Fitm2	909.651	2712.16	1.57605	Up	0.0266167	0.841511
Tmem100	101.312	301.565	1.57367	Up	0.0224426	0.776102
Isoc1	336.238	1000.69	1.57344	Up	0.0121819	0.550278
Hspb1	1075.75	3199.29	1.5724	Up	0.0264358	0.839892
Fst	108.602	321.408	1.56536	Up	0.021336	0.763802
Dapk1	988.577	2894.27	1.54977	Up	0.00595384	0.351955
Plekhb2	2921.75	8539.39	1.5473	Up	0.00164199	0.151949
Igfbp5	6729.51	19553.6	1.53886	Up	0.0152454	0.629954
Pm20d1	90.2465	262.111	1.53823	Up	0.0342385	0.920226
Ilvbl	169.543	491.755	1.53629	Up	0.0138992	0.590973
Enpp3	381.381	1103.28	1.5325	Up	0.00821618	0.430499
Csrnp1	146.927	424.786	1.53164	Up	0.026271	0.839179
Cd163	388.417	1122.54	1.53109	Up	0.0051779	0.32458
Slc1a3	1000.58	2891.53	1.53099	Up	0.0141092	0.597451
Amotl2	1092.41	3154.09	1.52972	Up	0.00261355	0.209376
Runx2	107.285	308.209	1.52246	Up	0.0403954	0.996097
Vipr2	173.17	497.152	1.5215	Up	0.0132507	0.571596
Phlda3	614.976	1764.82	1.52092	Up	0.00374124	0.266243
Pfkfb3	2336.38	6695.71	1.51896	Up	0.00161388	0.151949
Slc16a1	406.464	1164.48	1.51849	Up	0.00528047	0.328037
AABR07063829.1	104.043	297.851	1.51741	Up	0.0267776	0.841855
Irs2	1363.38	3902.81	1.51732	Up	0.00239511	0.197207
Gpld1	312.064	893.064	1.51692	Up	0.0365568	0.95732
Ahcyl2	611.144	1738.89	1.50858	Up	0.018806	0.715648
Srebf1	1111.67	3130.49	1.49365	Up	0.00313389	0.239945
Reep5	5176.39	14546.2	1.49063	Up	0.0108968	0.511534
Adm	98.0354	274.375	1.48477	Up	0.042363	1
Tomm40l	159.028	444.801	1.48388	Up	0.0298657	0.883528
Spry2	255.026	711.641	1.48051	Up	0.0127358	0.559913
Aldh1l1	108.773	303.395	1.47988	Up	0.0456883	1
Nabp1	345.6	962.896	1.47828	Up	0.0112678	0.525031
Aldoa	5360.94	14880.5	1.47287	Up	0.00205674	0.174899
Unc5b	514.574	1422.84	1.46732	Up	0.00871561	0.447624
Itih5	306.323	845.243	1.46431	Up	0.00975779	0.489045
Galnt15	112.614	310.446	1.46296	Up	0.0427262	1
Sod3	1611.26	4440.01	1.46238	Up	0.0032337	0.245773
Adcy3	393.939	1083.22	1.45928	Up	0.00914525	0.462817
Plin5	110.17	301.354	1.45172	Up	0.0390159	0.981571
Capg	109.562	298.8	1.44743	Up	0.045241	1
LOC100911515	165.945	452.478	1.44715	Up	0.0214215	0.763802
Gbp2	372.436	1011.08	1.44084	Up	0.0308898	0.886975
Apol9a	86.6379	234.839	1.4386	Up	0.0486534	1
Palm2	253.282	683.285	1.43174	Up	0.0161365	0.653937
Sod2	1813.78	4869.19	1.42469	Up	0.00360802	0.259041
Scara5	984.713	2637.23	1.42125	Up	0.00620631	0.360713
Apmap	1002.99	2680.39	1.41814	Up	0.0128161	0.559913
Me1	2626.48	6999.31	1.41408	Up	0.00351709	0.256359
St6galnac6	213.928	568.893	1.41103	Up	0.0210425	0.763307
Zfp36l1	2546.19	6763.33	1.40939	Up	0.00555071	0.333831
Slc1a5	833.971	2213.23	1.40809	Up	0.0270391	0.844931
Slc25a25	275.365	730.435	1.40741	Up	0.0176454	0.686911
Bcl6b	174.091	460.424	1.40312	Up	0.0248299	0.812613
Kcnq5	397.398	1049.9	1.4016	Up	0.0283068	0.859545
Gpam	1521.98	4020.38	1.40138	Up	0.0247183	0.812613
Tspan11	161.554	426.572	1.40077	Up	0.0313541	0.887993
Svep1	2487.25	6558.46	1.39881	Up	0.0269908	0.844931
AABR07054405.1	1157.49	3048.81	1.39725	Up	0.0051757	0.32458
Stambpl1	280.348	738.307	1.397	Up	0.0145903	0.609125
Por	1147	3016.65	1.39509	Up	0.00444171	0.299224
Suox	318.644	837.923	1.39487	Up	0.0105523	0.50218
AABR07060133.1	220.186	578.92	1.39464	Up	0.0245889	0.812613
Ttll7	1063.34	2792.28	1.39283	Up	0.00718032	0.388993
Dlc1	2156.43	5656.67	1.39131	Up	0.00473473	0.307003
Tmem143	139.492	363.341	1.38114	Up	0.0417453	1
Mmd	763.189	1973.91	1.37095	Up	0.029587	0.877372
LOC100911615	111.954	289.376	1.37005	Up	0.0497108	1
Dnajb2	537.77	1389.97	1.37	Up	0.0105186	0.50218
Lonrf1	175.033	449.248	1.35988	Up	0.0324144	0.903278
Il17re	143.514	366.752	1.35361	Up	0.03665	0.95732
Per1	1234.17	3125.87	1.34072	Up	0.0142089	0.598519
Asns	822.66	2080.32	1.33844	Up	0.00696943	0.382563
Ndrg1	1562.27	3938.66	1.33406	Up	0.00756187	0.40543
Pex16	185.476	466.874	1.3318	Up	0.0331886	0.913047
AABR07067600.1	135.559	339.939	1.32635	Up	0.0408864	1
Tysnd1	226.859	567.148	1.32193	Up	0.0247937	0.812613
Ppargc1b	531.42	1325.51	1.31862	Up	0.016815	0.664563
Akr1c14	1534.55	3820.82	1.31607	Up	0.0159611	0.650642
Insig1	1812.99	4511.71	1.3153	Up	0.00801448	0.423136
Tex264	186.576	460.967	1.3049	Up	0.0395423	0.986133
C1s	1915.89	4699.91	1.29462	Up	0.0152723	0.629954
Pkm	6355.25	15580.9	1.29376	Up	0.00660587	0.371465
Cluh	2128.65	5216.77	1.29322	Up	0.00706556	0.386816
Akr1c13	137.775	337.237	1.29145	Up	0.0450512	1
Optn	2033.38	4918.2	1.27425	Up	0.00764184	0.408602
Acss2	1795.2	4340.52	1.27372	Up	0.00741979	0.398842
F13a1	854.452	2064.6	1.27279	Up	0.013749	0.588721
Acaca	5211.4	12562.4	1.26937	Up	0.00690017	0.380776
Enpp5	748.553	1803.74	1.26881	Up	0.0132062	0.570866
Cacnb4	280.665	674.534	1.26504	Up	0.0299691	0.883528
Bnc2	245.354	588.775	1.26285	Up	0.0295326	0.877372
Chp1	3580.4	8588.47	1.26228	Up	0.00740112	0.398842
Saraf	856.691	2054.55	1.26198	Up	0.0495191	1
Gpi	3964.57	9463.3	1.25518	Up	0.0496928	1
Ptges2	187.032	444.594	1.2492	Up	0.0387797	0.981571
Acad10	584.385	1383.82	1.24367	Up	0.038526	0.981571
Palmd	766.57	1807.98	1.23789	Up	0.0125796	0.555749
RGD1309821	286.872	675.92	1.23644	Up	0.0309786	0.886975
Ctsd	3084.59	7254.93	1.23388	Up	0.0105506	0.50218
Dynlt3	1210.99	2841.79	1.23061	Up	0.0160061	0.651197
Ppif	377.884	883.602	1.22545	Up	0.0229931	0.786803
Gcnt2	462.933	1081.07	1.22359	Up	0.0279757	0.854232
Dlat	2199.16	5107.6	1.21569	Up	0.0108086	0.509699
Nr1h3	466.457	1083.02	1.21524	Up	0.0230729	0.787402
Oaf	284.235	659.338	1.21394	Up	0.0310324	0.886975
Mgll	666.723	1546.43	1.21379	Up	0.0353814	0.940918
Nfil3	189.602	439.464	1.21277	Up	0.0485344	1
Deptor	526.578	1208.64	1.19866	Up	0.0217227	0.766537
Slc5a6	325.827	746.891	1.19679	Up	0.0316899	0.894603
Socs2	263.212	603.029	1.196	Up	0.0442284	1
Potef	445.01	1014.06	1.18823	Up	0.0376825	0.968864
Sdhc	1197.27	2727.06	1.18759	Up	0.0204245	0.74874
Ctsf	460.966	1043.25	1.17835	Up	0.0336018	0.916614
Ankef1	1055.83	2380.8	1.17307	Up	0.0418606	1
Aldh5a1	682.827	1537.85	1.17133	Up	0.0195286	0.735387
Fahd1	280.985	631.833	1.16905	Up	0.0405179	0.996097
Tmem120a	240.657	540.938	1.16849	Up	0.0452373	1
Fam73b	364.131	817.905	1.16748	Up	0.0368483	0.960509
Acox1	4359.57	9768.64	1.16397	Up	0.0414406	1
Ablim1	1966.85	4390.28	1.15843	Up	0.0330891	0.912867
Cox8a	506.818	1129.62	1.15629	Up	0.0323516	0.903278
Spsb1	835.009	1850.83	1.14831	Up	0.0278019	0.853721
Rgcc	368.544	816.562	1.14772	Up	0.0404696	0.996097
Itgb8	561.234	1243.06	1.14722	Up	0.0370889	0.964358
Cyp1b1	599.866	1318.51	1.1362	Up	0.0262888	0.839179
Ldha	2979.89	6533.67	1.13263	Up	0.0178317	0.691568
Lyrm5	314.324	687.038	1.12814	Up	0.0458472	1
Bnip3	1328.09	2888.54	1.12099	Up	0.0200927	0.74122
Rxrg	347.961	754.016	1.11567	Up	0.0462723	1
Rnf19b	464.065	1003.3	1.11236	Up	0.0495255	1
Anpep	825.124	1782.75	1.11142	Up	0.040941	1
Tob2	1034.5	2226.6	1.10591	Up	0.0236539	0.795399
Slc25a42	463.417	993.124	1.09966	Up	0.0371842	0.965192
Prdx5	795.366	1702.65	1.09809	Up	0.0269174	0.844931
Vegfa	2704.4	5786.73	1.09744	Up	0.0229328	0.786803
Itpk1	446.998	955.725	1.09633	Up	0.0413621	1
Sort1	3517.03	7499.61	1.09246	Up	0.0241467	0.804915
Acad11	784.895	1670.31	1.08954	Up	0.0270952	0.84541
Pink1	1167.95	2475.64	1.08383	Up	0.0328275	0.909395
Cat	3909.61	8271.16	1.08106	Up	0.0211636	0.763544
Lpin1	1883.58	3961.65	1.07262	Up	0.0236531	0.795399
Nfe2l1	2455.75	5156.53	1.07024	Up	0.0278273	0.853721
Cds2	979.701	2044.46	1.06131	Up	0.0438055	1
Ankh	1139.3	2368.35	1.05573	Up	0.0392174	0.981571
Aig1	511.607	1061.06	1.0524	Up	0.0421476	1
Irs1	1188.45	2452.66	1.04527	Up	0.029964	0.883528
Piezo1	1035.63	2130.93	1.04098	Up	0.0427499	1
Uqcrc1	2137.23	4385.18	1.03689	Up	0.0490884	1
Atf5	577.8	1183.26	1.03412	Up	0.0482945	1
Sepp1	6911.69	14151.5	1.03385	Up	0.0475401	1
Impdh1	1822.73	3727.13	1.03196	Up	0.0336449	0.916614
Tgfbr3	4118.65	8363.07	1.02186	Up	0.0290878	0.872273
Synm	2854.22	5779.69	1.01789	Up	0.0369516	0.961994
Ciapin1	606.118	1221.97	1.01154	Up	0.049791	1
Ndufs7	897.246	1808.7	1.01138	Up	0.0424932	1
Atp6v1a	2872.44	5787.07	1.01056	Up	0.0425884	1
Ntrk2	1633.99	3287.28	1.0085	Up	0.0437881	1
Prkag2	2109.04	4202.09	0.994519	Up	0.0417456	1
B2m	12142.6	24029.4	0.984721	Up	0.0430053	1
Vdac1	3411.18	6745.71	0.983699	Up	0.0338413	0.916614
Mdh2	3096.26	6025.57	0.960572	Up	0.0373074	0.965192
Pgam1	2804.54	5433.51	0.954122	Up	0.0456995	1
Lrrc58	2265.85	4384.79	0.952455	Up	0.0452577	1
Crat	1638.58	3157.2	0.946204	Up	0.0485781	1
Serpinh1	11454.5	5839.81	-0.971927	Down	0.0487544	1
Cdh13	3517.31	1792.82	-0.972246	Down	0.0472474	1
Luc7l3	5940.94	3007.69	-0.982037	Down	0.0399718	0.993688
Tenm3	6134.45	3102.48	-0.983514	Down	0.0460981	1
Id2	2693.57	1360.52	-0.98536	Down	0.0429929	1
Col4a1	21926.8	11073.1	-0.985635	Down	0.0474223	1
Txndc5	6596.02	3326.22	-0.987711	Down	0.0423021	1
Zcchc11	4836.41	2429.96	-0.993005	Down	0.0386528	0.981571
Daam1	6789.48	3410.88	-0.993158	Down	0.0485503	1
Cacna1c	5970.21	2998.26	-0.993659	Down	0.0425351	1
Pnn	2423.14	1208.5	-1.00366	Down	0.0449438	1
Prima1	7535.7	3751.71	-1.00619	Down	0.0383713	0.980755
Fstl1	30951.8	15402.7	-1.00684	Down	0.0422779	1
P3h3	2994.42	1489.98	-1.00699	Down	0.0458123	1
Htra1	9050.08	4494.47	-1.00978	Down	0.0418293	1
AABR07070046.1	2585.17	1283.07	-1.01065	Down	0.0491951	1
Dnmt3a	3461.4	1709.12	-1.0181	Down	0.0402343	0.996097
Osbpl3	2974.94	1467.2	-1.0198	Down	0.0360527	0.953656
P4hb	18872.7	9268.03	-1.02596	Down	0.0387187	0.981571
Smc4	3114.27	1522.52	-1.03243	Down	0.0295182	0.877372
Calcrl	2856.42	1393.37	-1.03563	Down	0.0387664	0.981571
Brca2	1072.62	523.132	-1.03589	Down	0.0477965	1
Fstl3	3366.32	1637.62	-1.03957	Down	0.0469429	1
Thbs2	5540.2	2680.45	-1.04747	Down	0.0330283	0.912867
Vkorc1	1929.63	931.048	-1.0514	Down	0.0476235	1
Pola1	2137.92	1031.32	-1.05172	Down	0.0445714	1
Gmds	1465.1	702.325	-1.06079	Down	0.0498497	1
Mcm7	1027.86	491.857	-1.06334	Down	0.0491883	1
Sh3pxd2a	7748.62	3697.09	-1.06755	Down	0.0263693	0.839312
Myh10	32563.4	15517.7	-1.06934	Down	0.0264731	0.839892
XIST_intron	1228.52	583.839	-1.07328	Down	0.0487278	1
Rrm1	1826.29	865.566	-1.0772	Down	0.0398258	0.99201
G2e3	1068.28	502.58	-1.08786	Down	0.0454898	1
Col3a1	316229	148161	-1.0938	Down	0.0415315	1
Fam135a	7240.11	3388.8	-1.09524	Down	0.023558	0.794804
Spats2l	3129.25	1462.12	-1.09776	Down	0.0338832	0.916614
Adamts12	9267.7	4328.2	-1.09844	Down	0.0405081	0.996097
Col5a2	18238.3	8457.13	-1.10873	Down	0.0278964	0.853721
Rrbp1	7296.28	3375.77	-1.11194	Down	0.0237181	0.795399
Tmpo	2850.74	1318.46	-1.11248	Down	0.0276081	0.852442
Fbn1	93128.8	42929.2	-1.11727	Down	0.0432232	1
Plekhg3	5071.81	2335.02	-1.11906	Down	0.0220421	0.770082
Mpzl1	1522.6	700.376	-1.12034	Down	0.0341311	0.919721
Ikbip	4839.62	2212.57	-1.12917	Down	0.0291852	0.873829
Kdelr2	3525.86	1607.02	-1.13359	Down	0.0238981	0.799778
Tpm4	11360.5	5166.88	-1.13666	Down	0.022951	0.786803
Adgrl2	6786.96	3074.24	-1.14254	Down	0.0272157	0.846603
Zfp192	3421.8	1548.36	-1.14401	Down	0.0222522	0.774682
Fopnl	824.364	372.607	-1.14563	Down	0.0424775	1
Olfml2a	5109.57	2307.48	-1.14688	Down	0.0445114	1
Mss51	624.371	281.712	-1.14818	Down	0.0481315	1
Zw10	1495.39	672.61	-1.15268	Down	0.0305708	0.886975
Sec24d	6354.66	2855.3	-1.15417	Down	0.0187624	0.715648
Mtus2	3774.61	1691.36	-1.15814	Down	0.0181701	0.700767
Arhgap42	2438.9	1092.01	-1.15924	Down	0.0310329	0.886975
Lgr6	1253.09	560.279	-1.16127	Down	0.0335608	0.916614
Bmp1	3393.97	1508.9	-1.16947	Down	0.0191496	0.723743
Mecom	5624.92	2495.44	-1.17254	Down	0.0257765	0.833079
Tia1	1108.49	491.438	-1.17351	Down	0.0322932	0.903278
LOC100911597	768.464	335.985	-1.19358	Down	0.0309291	0.886975
Zfp9	1803.75	786.934	-1.19668	Down	0.0231562	0.7886
Rpl30	3385.6	1461.48	-1.21198	Down	0.0124235	0.554356
Zfp866	1040.23	448.724	-1.213	Down	0.0301153	0.884541
Topbp1	1455.67	626.425	-1.21647	Down	0.0215933	0.765879
Zwilch	543.124	233.617	-1.21713	Down	0.0483717	1
ENSRNOG00000043128	3003.94	1291.19	-1.21816	Down	0.0156374	0.639963
Arhgef39	955.371	410.414	-1.21898	Down	0.0272966	0.846603
Rcn3	2115.56	907.507	-1.22106	Down	0.0199503	0.739193
Ncapd3	899.729	383.736	-1.22938	Down	0.0302674	0.885071
P3h1	1586.21	674.24	-1.23425	Down	0.0196253	0.736356
P3h4	549.268	233.378	-1.23484	Down	0.0466628	1
Copz2	1689.19	717.289	-1.2357	Down	0.021385	0.763802
Tmem263	1636.32	693.543	-1.2384	Down	0.0198525	0.738558
Mgp	17259.3	7280.44	-1.24527	Down	0.0221043	0.770828
Crtap	2145.33	904.007	-1.24679	Down	0.0473086	1
Cdk2	566.883	237.289	-1.25641	Down	0.0462545	1
Tmem194b	489.901	204.688	-1.25907	Down	0.0404547	0.996097
Kdelc1	1160.29	484.167	-1.26091	Down	0.0224264	0.776102
Tbc1d31	1240.76	515	-1.26858	Down	0.0208904	0.761784
Nasp	1549.13	640.794	-1.27352	Down	0.0188319	0.715648
Uggt2	2383.18	984.255	-1.27578	Down	0.0114585	0.528168
Grb10	11358.4	4684.17	-1.27789	Down	0.0104052	0.502087
Foxs1	752.474	309.653	-1.28099	Down	0.0241902	0.804915
Ncapd2	925.91	379.305	-1.28751	Down	0.0214368	0.763802
Zfp354c	2053.95	841.262	-1.28778	Down	0.0139597	0.59233
Lrrc17	2747.06	1123.07	-1.29044	Down	0.0374794	0.966117
Slc6a4	1694.96	691.1	-1.29428	Down	0.0173346	0.678631
Tpst1	3583.82	1461.05	-1.29449	Down	0.0137611	0.588721
Fbln5	22214.6	9007.09	-1.30238	Down	0.0242068	0.804915
Inpp4b	1998.85	809.382	-1.30428	Down	0.0467878	1
Mmp14	6111.15	2451.71	-1.31765	Down	0.0105842	0.502543
Kdelr3	4212.9	1675.58	-1.33015	Down	0.0113287	0.525031
Sema3d	9024.14	3570.04	-1.33785	Down	0.017047	0.671175
Jag1	12835	5062.67	-1.34211	Down	0.0115745	0.530152
Ptprd	19765	7786.33	-1.34393	Down	0.00899857	0.458337
Col5a1	19942	7833.35	-1.34811	Down	0.00611069	0.357157
AC113925.2	12261.4	4807.58	-1.35074	Down	0.0337778	0.916614
Eps8	1761.77	686.598	-1.35949	Down	0.0123691	0.55431
Nid2	4135.19	1606.2	-1.36431	Down	0.0100979	0.497444
AC095947.2	1486.46	576.495	-1.3665	Down	0.0121995	0.550278
Kcnq1	1125.58	435.611	-1.36956	Down	0.0116399	0.531974
Matn2	9741.08	3769.54	-1.36969	Down	0.0059267	0.351352
Notch3	5085.37	1966.15	-1.37098	Down	0.00461087	0.302793
Trpv6	391.735	151.429	-1.37124	Down	0.0392836	0.982043
E2f1	343.89	132.861	-1.37203	Down	0.0391309	0.981571
Gata6	1507.61	580.796	-1.37616	Down	0.010015	0.495955
Itm2a	2118.28	815.78	-1.37664	Down	0.010184	0.497444
AABR07015081.2	1810.86	695.589	-1.38037	Down	0.00652475	0.368888
Gxylt2	1976.58	756.269	-1.38604	Down	0.0111669	0.52303
Slc16a4	357.254	136.188	-1.39135	Down	0.0373192	0.965192
Cep126	468.989	178.166	-1.39633	Down	0.0383549	0.980755
Gli1	428.648	162.746	-1.39717	Down	0.0311557	0.887979
Dsp	1021.47	383.993	-1.41149	Down	0.0146322	0.609644
E2f2	453.119	170.035	-1.41406	Down	0.0233071	0.788907
Fbln2	3463.8	1291.99	-1.42276	Down	0.00540688	0.33085
Slc15a2	521.225	193.521	-1.42942	Down	0.0265892	0.841511
Fgl2	21843.8	8107.2	-1.42995	Down	0.00339797	0.253364
Calu	35613.1	13183.1	-1.43372	Down	0.00414982	0.285114
Fkbp10	3119.58	1152.85	-1.43615	Down	0.00451483	0.300396
Adamts10	5515.81	2035.87	-1.43793	Down	0.00344087	0.254073
Mcm4	1461.67	539.433	-1.4381	Down	0.00626589	0.363159
Mamstr	346.435	127.731	-1.43947	Down	0.0246754	0.812613
Rgs5	5578.99	2056.89	-1.43954	Down	0.00485211	0.31266
Adamts2	8264.46	3043.62	-1.44113	Down	0.00480246	0.310424
Heyl	4626.3	1703.31	-1.44151	Down	0.00404781	0.27996
Lrch2	576.635	211.015	-1.45031	Down	0.0152009	0.629859
Adamts14	481.463	175.354	-1.45715	Down	0.0226037	0.779078
Dctd	347.914	124.834	-1.47873	Down	0.0210998	0.763544
Kazald1	403.478	144.451	-1.48191	Down	0.0391673	0.981571
Plag1	403.953	144.532	-1.4828	Down	0.0230175	0.786803
Gria3	1640.34	585.218	-1.48694	Down	0.00379834	0.266815
LOC100361694	535.908	191.063	-1.48793	Down	0.0178273	0.691568
AABR07009931.1	1332.89	474.133	-1.49119	Down	0.0272914	0.846603
Gna14	499.204	177.219	-1.4941	Down	0.0203814	0.748483
Atad5	691.235	245.231	-1.49503	Down	0.00939642	0.472074
Epb4.1	5414.85	1910.68	-1.50284	Down	0.0025598	0.206666
LOC102555919	259.985	91.7378	-1.50284	Down	0.0361288	0.953737
Prim1	1290.57	455.381	-1.50286	Down	0.0054701	0.33085
Sparc	225504	79559.1	-1.50305	Down	0.00237169	0.196841
Cercam	1465.64	516.807	-1.50384	Down	0.00577004	0.343045
Haus4	256.834	90.3483	-1.50727	Down	0.0473603	1
Rad18	420.92	147.473	-1.51309	Down	0.0209829	0.763307
Mis18bp1	487.117	169.616	-1.522	Down	0.00987086	0.493423
Col11a1	3234.36	1123.17	-1.5259	Down	0.00843467	0.437528
Zfp300	739.004	256.328	-1.52759	Down	0.00823859	0.430586
Actg2	8545.36	2941.83	-1.53843	Down	0.0279955	0.854232
Kpna2	1070.5	367.424	-1.54276	Down	0.00644404	0.367328
Pxylp1	1984.68	680.266	-1.54473	Down	0.00386588	0.270078
Cpa3	310.616	106.1	-1.54971	Down	0.0430174	1
Slc7a3	1534.2	523.636	-1.55085	Down	0.00438286	0.296807
Ybx3	6131.24	2088.91	-1.55343	Down	0.0163772	0.656853
Blmh	4331.34	1461.11	-1.56775	Down	0.00355352	0.256359
snoU85	2274.72	764.039	-1.57397	Down	0.00176503	0.159229
Cep295	3675.99	1231.82	-1.57734	Down	0.00154255	0.147495
Grhl3	210.938	70.5838	-1.57941	Down	0.0495856	1
Maged2	1934.29	644.937	-1.58458	Down	0.00239507	0.197207
Specc1	10987.4	3640.39	-1.59369	Down	0.00134039	0.13307
Col1a1	245777	80920.3	-1.60277	Down	0.00174234	0.157868
Fam169b	2353.09	771.379	-1.60905	Down	0.00160876	0.151949
Fancb	452.234	148.2	-1.60953	Down	0.0123594	0.55431
BC028528	423.274	137.641	-1.62068	Down	0.014902	0.619644
Ror1	6909.76	2245.38	-1.62167	Down	0.00136953	0.134675
Mfap2	873.675	283.319	-1.62467	Down	0.00467269	0.30393
Rn60_6_1241.2	689.297	222.859	-1.629	Down	0.00567496	0.338361
Ednra	2079.71	671.9	-1.63006	Down	0.00340684	0.253364
Smc2	2416.88	776.038	-1.63895	Down	0.0021121	0.177425
Nrk	329.37	105.478	-1.64276	Down	0.0257632	0.833079
Rcn1	6055.04	1934.75	-1.64599	Down	0.0011583	0.120958
Fech	2788.47	889.586	-1.64827	Down	0.0142209	0.598519
Cd109	808.51	257.657	-1.64982	Down	0.0198723	0.738558
Fndc1	9355.7	2977.34	-1.65182	Down	0.0012347	0.127457
N4bp2	6023.96	1912.57	-1.6552	Down	0.00120082	0.12458
Mad2l1	284.507	89.4749	-1.66891	Down	0.0214979	0.763802
Spaca5	218.506	68.4226	-1.67513	Down	0.0315163	0.890914
Tnfrsf19	760.672	237.808	-1.67748	Down	0.00463691	0.303505
Pxdn	12802.1	3999.26	-1.67857	Down	0.000846327	0.0941247
Ckap4	2858.87	892.934	-1.67882	Down	0.00106968	0.114793
Tcf19	239.631	74.7879	-1.67994	Down	0.0261848	0.839179
Hoxb5	203.973	63.2337	-1.68961	Down	0.0373536	0.965192
Hemgn	1102.27	340.349	-1.69539	Down	0.0407768	1
Fam114a1l1	440.788	135.593	-1.7008	Down	0.0105415	0.50218
Rbl1	806.041	247.448	-1.70373	Down	0.00340412	0.253364
Car2	1698.31	518.741	-1.71101	Down	0.0372468	0.965192
Atad2	2247.11	685.162	-1.71355	Down	0.0010733	0.114793
Xpnpep1	10567.3	3216.02	-1.71625	Down	0.00124208	0.127584
Wdhd1	598.232	181.653	-1.71952	Down	0.00665828	0.372379
Hist1h2ail1	183.825	55.1927	-1.73578	Down	0.0385389	0.981571
Krt8	424.008	127.298	-1.73588	Down	0.00723186	0.390766
Cit	974.612	292.456	-1.73661	Down	0.00207119	0.175409
Aaed1	698.467	207.355	-1.75209	Down	0.00454597	0.300396
Lonrf3	285.735	84.8262	-1.7521	Down	0.0197965	0.738558
Cdc25b	6688.52	1974.46	-1.76023	Down	0.00910102	0.461704
Mcm2	672.658	197.863	-1.76537	Down	0.00280297	0.220299
Pabpc4l	162.834	47.792	-1.76856	Down	0.0477778	1
Cry1	381.057	111.205	-1.77678	Down	0.00881587	0.450543
Rsad2	3512.75	1022.93	-1.7799	Down	0.0306656	0.886975
Il31ra	185.237	53.8764	-1.78165	Down	0.042166	1
Mms22l	277.808	79.174	-1.81099	Down	0.0101891	0.497444
Arhgap11a	889.414	253.239	-1.81235	Down	0.00194593	0.169647
Ticrr	181.675	51.7217	-1.81252	Down	0.033742	0.916614
Bcl2l11	814.1	230.814	-1.81848	Down	0.00179666	0.160685
Rhd	261.199	73.8061	-1.82334	Down	0.0224316	0.776102
Corin	2408.43	679.151	-1.82629	Down	0.00858128	0.444022
Ezh2	1300.59	366.493	-1.82731	Down	0.0011359	0.119639
Pdia5	515	145.105	-1.82748	Down	0.00453687	0.300396
Slc25a34	193.312	53.7229	-1.84732	Down	0.0274692	0.849415
Pycr1	314.168	87.2765	-1.84787	Down	0.0123052	0.553839
Cthrc1	747.203	207.201	-1.85047	Down	0.0019433	0.169647
Stc1	1604	443.48	-1.85473	Down	0.000687619	0.081528
Acsm3	183.426	50.6512	-1.85653	Down	0.0325617	0.904448
Myo5c	261.603	72.1749	-1.85781	Down	0.0383813	0.980755
Lamb1	19114.8	5270.41	-1.8587	Down	0.000188303	0.0327284
Slc47a1	181.704	50.0559	-1.85998	Down	0.0310478	0.886975
Ccnb1	215.083	58.8099	-1.87076	Down	0.0202782	0.746015
Hist1h4m	148.837	40.5123	-1.8773	Down	0.0393566	0.982683
Ercc6l	156.85	42.5451	-1.88232	Down	0.0301398	0.884541
Col27a1	1831.22	484.963	-1.91686	Down	0.000258296	0.0394072
Frem2	420.628	111.005	-1.92191	Down	0.00542132	0.33085
Ckm	262.145	68.8407	-1.92903	Down	0.0121876	0.550278
Scml2	443.048	116.156	-1.9314	Down	0.00461143	0.302793
Tet1	4755.79	1242.95	-1.93592	Down	0.000155653	0.0288361
Rad51ap1	148.721	38.8248	-1.93756	Down	0.0387258	0.981571
Hopx	398.707	104.027	-1.93837	Down	0.00501592	0.318403
Orc1	230.261	59.7947	-1.94518	Down	0.0125887	0.555749
Hist1h2bk	140.064	36.1424	-1.95433	Down	0.0345605	0.924092
Gpx7	1403.34	361.71	-1.95596	Down	0.000533557	0.0675047
Zfp367	965.413	248.472	-1.95806	Down	0.00057399	0.0721801
Mastl	660.129	169.677	-1.95996	Down	0.0016978	0.155875
Anlnl1	195.88	50.2645	-1.96236	Down	0.0234105	0.791116
Igsf10	12006.2	3069.67	-1.96762	Down	8.95e-05	0.0187566
LOC102549173	257.65	65.6495	-1.97256	Down	0.00868834	0.447331
Brca1	729.658	185.689	-1.97433	Down	0.000799532	0.0896729
Otogl	354.778	89.1158	-1.99316	Down	0.0243898	0.809703
Rtn4r	413.71	103.386	-2.00058	Down	0.00245841	0.200825
Hhipl1	480.211	119.852	-2.00241	Down	0.00196432	0.170191
Kif20a	1042.1	257.743	-2.01549	Down	0.00709221	0.387253
Alas2	5662.24	1392.77	-2.02341	Down	0.0278344	0.853721
Tk1	317.649	78.0016	-2.02586	Down	0.00509004	0.321992
Hmgb2	895.377	219.717	-2.02685	Down	0.00052461	0.06678
Cdt1	107.232	26.2505	-2.03032	Down	0.0495089	1
Igfbp2	126.242	30.7334	-2.03831	Down	0.0293084	0.876252
Hjurp	226.997	55.1445	-2.04139	Down	0.0120462	0.548129
Vsig2	162.724	39.4961	-2.04264	Down	0.0231841	0.7886
Slc6a9	781.63	188.367	-2.05294	Down	0.000517904	0.0666552
LOC100362620	115.132	27.6678	-2.05701	Down	0.0414541	1
Ccdc77	652.322	156.004	-2.064	Down	0.00102468	0.111437
Espl1	202.595	48.4061	-2.06533	Down	0.0124026	0.554356
Fancd2	409.504	97.6698	-2.06789	Down	0.00311752	0.239945
Htra4	788.131	187.682	-2.07015	Down	0.000703946	0.0820572
Aurka	201.577	47.995	-2.07038	Down	0.0154547	0.633733
LOC100359539	141.516	33.5318	-2.07737	Down	0.0261346	0.839179
Pamr1	325.463	77.0601	-2.07844	Down	0.00312787	0.239945
Lmnb1	715.975	168.889	-2.08383	Down	0.000722098	0.0832379
Trpc6	489.227	114.652	-2.09324	Down	0.00141184	0.136889
Cenpo	134.637	31.5518	-2.09328	Down	0.0360798	0.953656
Krt18	406.947	95.2852	-2.09452	Down	0.0020449	0.174899
Aldh1l2	1206.67	281.768	-2.09845	Down	0.000293031	0.0428175
Postn	44511.6	10343.8	-2.10541	Down	1.66e-05	0.0053799
Rxfp2	141.763	32.9225	-2.10634	Down	0.0288332	0.867045
Pole2	169.189	39.0336	-2.11585	Down	0.0171752	0.673666
Epyc	733.34	168.599	-2.12089	Down	0.0201121	0.74122
Ifit1lb	782.361	179.848	-2.12106	Down	0.0259153	0.836261
Recql4	127.777	29.2439	-2.12743	Down	0.0331288	0.912867
Robo1	944.801	215.289	-2.13373	Down	0.00030744	0.0446089
E2f8	99.8403	22.5144	-2.14878	Down	0.0482649	1
AABR07012583.3	795.304	179.059	-2.15107	Down	0.000315717	0.0454918
Ptgds	125.63	28.1201	-2.15951	Down	0.0232748	0.788907
Tnc	2096.2	468.939	-2.16031	Down	3.87e-05	0.00955604
Hba2	192569	42714.1	-2.17259	Down	0.0282914	0.859545
Kif18a	245.845	54.1428	-2.18291	Down	0.00643721	0.367328
Gdpd2	225.113	49.4645	-2.18619	Down	0.00619546	0.360713
Mcm5	370.801	80.947	-2.1956	Down	0.00177772	0.159679
Sphkap	4220.34	915.886	-2.20412	Down	0.0153018	0.629954
Gpc6	4440.5	949.446	-2.22556	Down	0.00011948	0.0234142
Dsn1	253.23	54.1101	-2.22648	Down	0.00399931	0.278462
Igf2bp2	450.403	96.1125	-2.22842	Down	0.00127126	0.129137
Osr1	6935.34	1475.44	-2.23282	Down	0.00016278	0.0291598
Ndst3	180.787	38.2708	-2.23998	Down	0.00990262	0.493423
Ranbp3l	1015.8	214.179	-2.24572	Down	0.000189827	0.0327284
Col12a1	13851.8	2919.28	-2.24639	Down	6.36e-06	0.00263941
Nrep	4469.4	941.499	-2.24705	Down	1.65e-05	0.0053799
Tacc3	524.328	110.355	-2.24831	Down	0.000596411	0.0740144
Fbxo5	212.55	44.3479	-2.26087	Down	0.00602085	0.3539
Pole	756.939	157.376	-2.26596	Down	0.000192436	0.0327284
Mcm6	885.29	181.751	-2.28419	Down	0.000488041	0.0644991
Chrdl2	384.199	78.4077	-2.29279	Down	0.00140663	0.136889
RGD1359290	1446.32	290.212	-2.31721	Down	0.000199556	0.0336633
Hbq1b	97.2888	19.1383	-2.34581	Down	0.0362604	0.955994
Nostrin	533.54	104.486	-2.35229	Down	0.000408535	0.0568906
Plk4	714.199	139.173	-2.35944	Down	0.000142987	0.0275246
Dscc1	177.817	34.5806	-2.36236	Down	0.00815856	0.42965
Ccnf	158.87	30.81	-2.36638	Down	0.0157066	0.641527
AABR07003304.2	290.453	55.327	-2.39225	Down	0.0220458	0.770082
Adamts17	503.016	95.7643	-2.39305	Down	0.000292628	0.0428175
Troap	116.639	21.8321	-2.41752	Down	0.0237289	0.795399
C1qtnf6	622.037	115.902	-2.4241	Down	0.000218078	0.0353508
Tmem26	273.054	49.9311	-2.45117	Down	0.00773785	0.411674
Fap	1320.21	241.096	-2.45309	Down	2.54e-05	0.00711113
Spag5	389.939	70.9067	-2.45926	Down	0.000482062	0.0644991
Hist1h1d	1218.86	220.704	-2.46534	Down	2.02e-05	0.00624184
Kntc1	642.268	116.168	-2.46696	Down	0.00116009	0.120958
Ahsp	650.174	116.335	-2.48254	Down	0.0412232	1
Hist1h1b	1195.91	212.342	-2.49364	Down	9.15e-06	0.0035163
Armc2	105.513	18.5484	-2.50805	Down	0.0263739	0.839312
AABR07072639.1	274.616	47.6315	-2.52743	Down	0.00182935	0.162906
Prr11	130.261	22.5333	-2.53128	Down	0.0113361	0.525031
LOC287167	1970.03	337.938	-2.54338	Down	0.0381131	0.977514
Pi15	23729.8	4057.7	-2.54796	Down	1.72e-05	0.00547651
Ncaph	426.986	72.9858	-2.5485	Down	0.000263255	0.0398707
Kif18b	215.272	36.6924	-2.55261	Down	0.00290748	0.225945
Hist1h2ah	258.112	43.0279	-2.58465	Down	0.00127885	0.129137
Esco2	369.502	61.3726	-2.58991	Down	0.00047582	0.0644991
Fras1	588.29	97.4501	-2.59379	Down	6.43e-05	0.0146547
Exo1	90.627	15.0096	-2.59406	Down	0.0281103	0.856476
Cenpt	117.727	19.213	-2.61529	Down	0.0128449	0.559913
Stil	315.128	51.2406	-2.62058	Down	0.000624375	0.0758482
Ttk	286.45	46.2543	-2.63062	Down	0.00163703	0.151949
Anln	1299.36	209.226	-2.63467	Down	2.41e-05	0.0070297
Ube2t	86.8233	13.9481	-2.63801	Down	0.0332233	0.913047
Fam46c	3700.29	592.104	-2.64371	Down	0.00201635	0.173599
Igf2bp3	85.8009	13.5102	-2.66695	Down	0.0307595	0.886975
RGD1565183	580.259	91.2171	-2.66932	Down	0.000144352	0.0275246
Dlgap5	508.16	79.7276	-2.67213	Down	0.00836033	0.434758
Hist1h2bo	157.013	24.6193	-2.67302	Down	0.00515047	0.32458
Shcbp1	168.76	26.0483	-2.69571	Down	0.00355832	0.256359
LOC684828	345.025	52.3171	-2.72135	Down	0.000241114	0.0379006
Lhfpl1	172.461	26.1343	-2.72225	Down	0.00434975	0.296807
Hmmr	545.964	82.7333	-2.72227	Down	3.55e-05	0.00908932
AABR07001512.1	92.0011	13.8788	-2.72876	Down	0.0366798	0.95732
Mir199a2	110.967	16.6686	-2.73493	Down	0.016251	0.654706
Rad51	88.2765	13.1304	-2.74912	Down	0.0305509	0.886975
AABR07003304.1	160.727	23.5563	-2.77043	Down	0.0167063	0.661673
Cep55	258.98	37.7913	-2.77672	Down	0.000708354	0.0821097
Lox	91586.3	13187.4	-2.79597	Down	3.2e-08	5.55e-05
Slc4a5	82.2676	11.7858	-2.80327	Down	0.0283912	0.859545
Cdca8	129.725	18.5825	-2.80344	Down	0.00650643	0.368858
Hist1h3a	210.265	29.913	-2.81337	Down	0.00109845	0.11688
Fam111a	394.857	55.8333	-2.82213	Down	0.000157403	0.0289023
Col1a2	5407.9	763.198	-2.82494	Down	0.0224109	0.776102
AABR07037923.2	164.712	23.1134	-2.83314	Down	0.037571	0.967197
Bub1	1074.89	146.409	-2.87611	Down	2.57e-06	0.00123908
Kif22	374.383	50.7014	-2.88442	Down	0.000153823	0.0287538
Ncapg	493.499	66.5604	-2.89031	Down	2.78e-05	0.0075873
Mcoln3	58.897	7.77576	-2.92114	Down	0.0388464	0.981571
Zim1	580.282	75.837	-2.93578	Down	9.57e-06	0.00357944
Gucy1b2	359.504	46.6141	-2.94717	Down	5.34e-05	0.0125858
Spon1	23610.9	3039.76	-2.95742	Down	4.8e-05	0.0114488
Cdh24	661.912	85.1539	-2.9585	Down	5.2e-06	0.00224841
Igf2	2653.63	337.507	-2.97498	Down	8.92e-08	0.000102816
Cdca3	282.392	35.8218	-2.97879	Down	0.000246377	0.0384367
LOC100911204	68.6166	8.64793	-2.98813	Down	0.0312734	0.887993
Aurkb	363.043	45.4827	-2.99675	Down	0.000225275	0.036205
Pask	212.988	26.653	-2.9984	Down	0.00247971	0.200983
Melk	292.149	35.4089	-3.04452	Down	0.00010837	0.0218307
Cenpe	893.309	104.651	-3.09358	Down	4.57e-07	0.000302046
Kifc1	212.902	24.914	-3.09516	Down	0.000482617	0.0644991
Bub1b	388.134	45.0427	-3.10719	Down	3.22e-05	0.00836278
Nuf2	335.488	38.3481	-3.12903	Down	6.91e-05	0.015589
Ect2	580.084	66.3034	-3.12911	Down	9.66e-06	0.00357944
Pttg1	163.824	18.5858	-3.13987	Down	0.0028318	0.221724
Stmn4	2399.75	269.822	-3.15281	Down	2.63e-07	0.000218088
Khdrbs2	227.993	25.3838	-3.16701	Down	0.00548484	0.33085
P4ha3	72.7446	8.06063	-3.17388	Down	0.022559	0.778829
Plk1	203.419	22.515	-3.1755	Down	0.000580913	0.0726106
Rrm2	226.641	25.0024	-3.18027	Down	0.00185286	0.163881
LOC100359600	195.027	21.2343	-3.1992	Down	0.00131223	0.130901
Clspn	177.805	18.9607	-3.22921	Down	0.000757136	0.0863177
Slc4a1	4270.26	454.14	-3.23312	Down	0.00439153	0.296807
Kif4a	541.482	56.5345	-3.25971	Down	0.000206963	0.0340889
Hist1h2bb	829.04	85.5152	-3.27719	Down	3.93e-07	0.000295015
Aspm	1846.73	187.791	-3.29777	Down	1.09e-05	0.00384506
Lrrc7	839.749	84.5042	-3.31286	Down	1.86e-07	0.000166108
Tpx2	1524.22	150.67	-3.3386	Down	4.12e-07	0.000295015
Hist1h1a	487.595	48.0186	-3.34402	Down	0.00160809	0.151949
Racgap1	430.179	42.136	-3.35181	Down	0.00185609	0.163881
Kif11	1128.43	110.512	-3.35203	Down	5.77e-07	0.000354331
AABR07007743.1	62.2485	6.03682	-3.36618	Down	0.0299775	0.883528
Cdca2	355.823	34.2658	-3.37632	Down	2.49e-05	0.00708006
Kif23	897.188	86.0696	-3.38184	Down	1.53e-06	0.000776573
RGD1310335	232.318	22.1528	-3.39054	Down	0.000119616	0.0234142
Dtl	214.921	20.4586	-3.39303	Down	0.000228512	0.036205
Diaph3	1474.31	139.939	-3.39717	Down	1.2e-05	0.00414358
Kif15	825.979	78.3382	-3.39832	Down	9.6e-08	0.000104798
Hist1h2bd	79.9601	7.55973	-3.40287	Down	0.0100924	0.497444
Lppr4	1365.05	128.766	-3.40614	Down	6.72e-08	8.71e-05
Mir675	97.7112	9.2006	-3.40872	Down	0.00716088	0.388956
E2f7	162.531	15.2822	-3.41079	Down	0.000910377	0.100476
Fbn2	1039.08	97.5452	-3.41309	Down	0.0489187	1
Asf1b	59.3526	5.5461	-3.41977	Down	0.0418537	1
Ccna2	924.939	85.7112	-3.4318	Down	7.91e-08	9.66e-05
LOC684762	107.799	9.87566	-3.44833	Down	0.00547532	0.33085
Iqgap3	588.352	52.1503	-3.49593	Down	2.2e-05	0.00661937
Slco1c1	89.6771	7.91979	-3.50121	Down	0.00539511	0.33085
Cox6b2	67.5747	5.90454	-3.51659	Down	0.0218479	0.76786
Rn60_X_0694.2	63.3776	5.42233	-3.54699	Down	0.0261612	0.839179
Mki67	6250.87	520.115	-3.58715	Down	1.38e-07	0.000129772
Mylk4	97.8997	8.12414	-3.59102	Down	0.00566584	0.338361
Cdc20	370.14	30.2662	-3.61229	Down	3.27e-06	0.00154247
Psrc1	59.436	4.76727	-3.6401	Down	0.029454	0.877372
Slc38a4	138.975	10.9881	-3.66082	Down	0.000703741	0.0820572
Ndc80	734.099	57.4734	-3.67501	Down	2.83e-08	5.55e-05
Sgol1	184.434	14.2687	-3.69218	Down	0.000166981	0.0296126
Cenpi	224.933	16.9777	-3.72778	Down	7.03e-05	0.0156022
Ns5atp9	99.3606	7.49628	-3.72843	Down	0.0037038	0.265
AABR07031489.1	115.86	8.67405	-3.73953	Down	0.00112638	0.119241
Traip	45.7663	3.41127	-3.7459	Down	0.0403809	0.996097
Casc5	499.098	35.1235	-3.82881	Down	1.16e-07	0.000114412
Thegl	48.8181	3.39419	-3.84628	Down	0.0251939	0.823225
AABR07000658.1	133.521	9.09977	-3.87509	Down	0.000739113	0.0847285
Wbscr28	103.781	6.91216	-3.90826	Down	0.00172913	0.157358
Pbk	361.445	23.7196	-3.92962	Down	7.92e-06	0.00316106
Knstrn	189.688	12.3729	-3.93838	Down	0.00130746	0.130901
Fam64a	136.007	8.67405	-3.97084	Down	0.000276724	0.0410125
Kif20b	748.3	47.6326	-3.97359	Down	3.02e-07	0.000240667
Asb12	82.7082	5.19347	-3.99326	Down	0.00488898	0.313091
Sgol2	84.2631	5.17322	-4.02577	Down	0.00565936	0.338361
Prc1	1487.79	89.6785	-4.05227	Down	0.000202779	0.0339312
Prss35	477.779	28.22	-4.08156	Down	3.54e-08	5.55e-05
AABR07049695.2	49.7605	2.93067	-4.0857	Down	0.0308621	0.886975
Cdk1	455.836	26.3492	-4.11268	Down	5.81e-07	0.000354331
St8sia2	556.223	31.6925	-4.13345	Down	9.85e-06	0.00358708
AABR07067310.1	46.5362	2.63993	-4.13978	Down	0.0247856	0.812613
Kif14	260.668	14.7765	-4.14084	Down	3.39e-06	0.00156112
Ckap2	859.243	46.8696	-4.19634	Down	3.98e-07	0.000295015
Parpbp	77.6063	4.09352	-4.24476	Down	0.00380631	0.266815
Cdkn3	379.745	19.3573	-4.29408	Down	7.22e-05	0.0156022
Syt6	61.249	2.86879	-4.41617	Down	0.0406868	0.999065
AABR07027811.4	38.3866	1.78058	-4.43018	Down	0.0345547	0.924092
Eln	827640	38072.6	-4.44218	Down	1.77e-11	1.22e-07
Ube2c	141.287	6.42833	-4.45804	Down	8.84e-05	0.0187503
Ska1	198.61	8.86929	-4.48497	Down	3.66e-05	0.00926826
Agtr2	451.958	20.0021	-4.49797	Down	4.66e-07	0.000302046
Spc25	295.608	13.0525	-4.50129	Down	6.38e-07	0.000378427
Uhrf1	412.691	17.3791	-4.56964	Down	1.1e-08	3.25e-05
Cenpf	2111.15	85.5109	-4.62578	Down	2.59e-13	2.68e-09
Nusap1	896.65	35.3743	-4.66377	Down	0.000106164	0.0217644
Myh7	132.72	4.35281	-4.93029	Down	0.000212244	0.034676
Top2a	3515.19	114.879	-4.93542	Down	4.36e-08	6.03e-05
Depdc1	329.475	10.2574	-5.00544	Down	3.27e-08	5.55e-05
Birc5	59.012	1.78058	-5.05059	Down	0.00438326	0.296807
AABR07027811.3	82.9478	2.08277	-5.31563	Down	0.000498019	0.0654012
Ckap2l	556.65	10.1837	-5.77244	Down	4.4e-11	2.28e-07
Alox15	23349.4	409.202	-5.83443	Down	8.86e-05	0.0187503
Nek2	112.86	1.78058	-5.98604	Down	0.000332923	0.0473138
Itih3	2343.93	31.946	-6.19715	Down	1.22e-15	2.54e-11
AABR07072602.1	72.8775	0.921234	-6.30576	Down	0.00486734	0.31267
AABR07061801.1	36.9032	0.377133	-6.61253	Down	0.0108434	0.51018
Fignl1	60.5756	0.377133	-7.32752	Down	0.000508585	0.0663687
