# Supplementary material for: Alterations of long non-coding RNA and mRNA profiles associated with extracellular matrix homeostasis and vascular aging in rats
Source: Bioengineered. 2021 Feb 28;12(1):832–43. doi: 10.1080/21655979.2021.1889129 (PMC8806258; doi:10.1080/21655979.2021.1889129)
Supplement: Supplemental Material [file KBIE_A_1889129_SM6607.zip › Supplemental Table 2R.xls]

## Sheet: Supplemental Table 2
Supplemental Table 2. The interactions between differentially expressed lncRNAs and mRNAs with predicted microRNAs.
lncRNAId	miRNAId	numBindingSitesPredicted	Length	numTargetsPer100bp	specificBindingSitesPredicted	mRNA	young	old	log2FoldChange	Up-Down	P-value	FDR
AABR07044049.1	rno-miR-24-3p	5	6099	0.08	728;1270;1446;1648;5471	Bcl2l11	814.1	230.814	-1.81848	Down	0.00179666	0.160685
AC141169.2	rno-miR-24-3p	4	4444	0.09	839;923;1232;3061	Bcl2l11	814.1	230.814	-1.81848	Down	0.00179666	0.160685
AABR07031388.1	rno-miR-141-3p	3	2541	0.12	477;489;1393	Igf2bp2	450.403	96.1125	-2.22842	Down	0.00127126	0.129137
AC141169.2	rno-let-7d-5p	3	4444	0.07	112;1529;4391	Th	2.20347	4188.28	10.8924	Up	0.0326782	0.906472
AC125248.1	rno-miR-24-3p	3	4441	0.07	1690;2859;4131	Bcl2l11	814.1	230.814	-1.81848	Down	0.00179666	0.160685
AABR07035273.1	rno-miR-122-5p	3	5385	0.06	2365;2988;5231	Fasn	6770.99	40306.4	2.57357	Up	1.07738e-05	0.00384506
AABR07044049.1	rno-miR-378a-5p	3	6099	0.05	3132;3157;3353	Calu	35613.1	13183.1	-1.43372	Down	0.00414981	0.285114
AC098022.2	rno-miR-672-5p	2	825	0.24	351;511	Fndc1	9355.7	2977.34	-1.65182	Down	0.0012347	0.127457
AC098022.2	rno-miR-322-5p	2	825	0.24	32;298	Calu	35613.1	13183.1	-1.43372	Down	0.00414981	0.285114
AABR07036331.2	rno-miR-24-3p	2	973	0.21	394;759	Bcl2l11	814.1	230.814	-1.81848	Down	0.00179666	0.160685
AABR07036331.2	rno-miR-182	2	973	0.21	697;762	Cebpa	505.104	2843.3	2.49291	Up	7.10652e-06	0.00289124
AABR07036331.2	rno-miR-145-5p	2	973	0.21	193;516	Sod2	1813.78	4869.19	1.42469	Up	0.00360802	0.259041
AABR07036331.2	rno-miR-145-5p	2	973	0.21	193;516	Bnip3	1328.09	2888.54	1.12099	Up	0.0200927	0.74122
AABR07027039.1	rno-miR-378a-5p	2	1387	0.14	205;320	Calu	35613.1	13183.1	-1.43372	Down	0.00414981	0.285114
AABR07060620.1	rno-miR-203a-3p	2	1720	0.12	625;1240	Vegfa	2704.4	5786.73	1.09744	Up	0.0229328	0.786803
AABR07060620.1	rno-miR-145-5p	2	1720	0.12	353;546	Sod2	1813.78	4869.19	1.42469	Up	0.00360802	0.259041
AABR07060620.1	rno-miR-145-5p	2	1720	0.12	353;546	Bnip3	1328.09	2888.54	1.12099	Up	0.0200927	0.74122
AABR07037943.1	rno-miR-24-3p	2	1616	0.12	40;875	Bcl2l11	814.1	230.814	-1.81848	Down	0.00179666	0.160685
AABR07026032.1	rno-miR-128-3p	2	1662	0.12	239;729	Snap25	9.74233	7715.1	9.6292	Up	0.0454658	1
AABR07002928.1	rno-miR-133b-3p	2	1755	0.11	204;1358	Ctgf	3000.65	27143	3.17723	Up	0.0416774	1
AABR07002928.1	rno-miR-133a-3p	2	1755	0.11	204;1358	Ctgf	3000.65	27143	3.17723	Up	0.0416774	1
AABR07053710.1	rno-let-7d-5p	2	1979	0.1	265;1454	Th	2.20347	4188.28	10.8924	Up	0.0326782	0.906472
AABR07002010.1	rno-miR-24-3p	2	2076	0.1	792;1535	Bcl2l11	814.1	230.814	-1.81848	Down	0.00179666	0.160685
AABR07002010.1	rno-miR-141-3p	2	2076	0.1	491;1246	Igf2bp2	450.403	96.1125	-2.22842	Down	0.00127126	0.129137
AC111292.1	rno-miR-503-5p	2	2252	0.09	155;768	Runx2	107.285	308.209	1.52246	Up	0.0403954	0.996097
AC111292.1	rno-miR-24-3p	2	2252	0.09	406;806	Bcl2l11	814.1	230.814	-1.81848	Down	0.00179666	0.160685
AC111292.1	rno-miR-146a-5p	2	2252	0.09	200;1451	Snap25	9.74233	7715.1	9.6292	Up	0.0454658	1
AC111292.1	rno-miR-139-5p	2	2252	0.09	278;684	Irs1	1188.45	2452.66	1.04527	Up	0.029964	0.883528
AABR07026509.1	rno-miR-192-5p	2	2211	0.09	773;1526	Fabp3	142.911	552.65	1.95124	Up	0.0456433	1
AABR07026509.1	rno-miR-128-3p	2	2211	0.09	1361;1424	Snap25	9.74233	7715.1	9.6292	Up	0.0454658	1
AABR07026509.1	rno-miR-122-5p	2	2211	0.09	901;1478	Fasn	6770.99	40306.4	2.57357	Up	1.07738e-05	0.00384506
AABR07026509.1	rno-let-7d-5p	2	2211	0.09	168;308	Th	2.20347	4188.28	10.8924	Up	0.0326782	0.906472
AABR07031388.1	rno-miR-30c-5p	2	2541	0.08	477;1052	Ctgf	3000.65	27143	3.17723	Up	0.0416774	1
AABR07031388.1	rno-miR-30a-5p	2	2541	0.08	480;693	Syt4	3.62392	7423.63	11.0004	Up	0.03034	0.885406
AABR07031388.1	rno-miR-30a-5p	2	2541	0.08	480;693	Irs1	1188.45	2452.66	1.04527	Up	0.029964	0.883528
AABR07031388.1	rno-miR-24-3p	2	2541	0.08	496;2386	Bcl2l11	814.1	230.814	-1.81848	Down	0.00179666	0.160685
AABR07020987.1	rno-miR-342-3p	2	2931	0.07	1561;1719	Adora1	93.969	733.6	2.96474	Up	0.000162779	0.0291598
AABR07020987.1	rno-miR-24-3p	2	2931	0.07	1292;2424	Bcl2l11	814.1	230.814	-1.81848	Down	0.00179666	0.160685
AABR07020987.1	rno-miR-1-3p	2	2931	0.07	650;1380	Fbln2	3463.8	1291.99	-1.42276	Down	0.00540688	0.33085
AABR07000986.1	rno-miR-322-5p	2	2907	0.07	130;367	Calu	35613.1	13183.1	-1.43372	Down	0.00414981	0.285114
AABR07000986.1	rno-miR-145-5p	2	2907	0.07	205;1135	Sod2	1813.78	4869.19	1.42469	Up	0.00360802	0.259041
AABR07000986.1	rno-miR-145-5p	2	2907	0.07	205;1135	Bnip3	1328.09	2888.54	1.12099	Up	0.0200927	0.74122
AC141169.2	rno-miR-30c-5p	2	4444	0.05	729;1415	Ctgf	3000.65	27143	3.17723	Up	0.0416774	1
AC141169.2	rno-miR-292-5p	2	4444	0.05	982;3761	Syt4	3.62392	7423.63	11.0004	Up	0.03034	0.885406
AC141169.2	rno-miR-290	2	4444	0.05	987;3764	Arc	3.35763	122.122	5.18473	Up	6.18837e-05	0.014267
AC141169.2	rno-miR-290	2	4444	0.05	987;3764	Nr4a1	97.6815	4089.45	5.38768	Up	0.00076551	0.0867955
AC141169.2	rno-miR-290	2	4444	0.05	987;3764	Adora1	93.969	733.6	2.96474	Up	0.000162779	0.0291598
AC141169.2	rno-miR-150-5p	2	4444	0.05	1160;1188	Vegfa	2704.4	5786.73	1.09744	Up	0.0229328	0.786803
AC141169.2	rno-miR-150-5p	2	4444	0.05	1160;1188	Adora1	93.969	733.6	2.96474	Up	0.000162779	0.0291598
AC141169.2	rno-miR-150-5p	2	4444	0.05	1160;1188	Gpnmb	213.356	663.672	1.63721	Up	0.00924109	0.466529
AC141169.2	rno-miR-145-5p	2	4444	0.05	1270;1436	Sod2	1813.78	4869.19	1.42469	Up	0.00360802	0.259041
AC141169.2	rno-miR-145-5p	2	4444	0.05	1270;1436	Bnip3	1328.09	2888.54	1.12099	Up	0.0200927	0.74122
AC125248.1	rno-miR-30c-5p	2	4441	0.05	82;1213	Ctgf	3000.65	27143	3.17723	Up	0.0416774	1
AC125248.1	rno-miR-26b-5p	2	4441	0.05	1807;2395	Ctgf	3000.65	27143	3.17723	Up	0.0416774	1
AC125248.1	rno-miR-203a-3p	2	4441	0.05	3599;4347	Vegfa	2704.4	5786.73	1.09744	Up	0.0229328	0.786803
AC125248.1	rno-miR-146a-5p	2	4441	0.05	51;341	Snap25	9.74233	7715.1	9.6292	Up	0.0454658	1
AC125248.1	rno-miR-128-3p	2	4441	0.05	655;4311	Snap25	9.74233	7715.1	9.6292	Up	0.0454658	1
AC125248.1	rno-miR-122-5p	2	4441	0.05	1783;2150	Fasn	6770.99	40306.4	2.57357	Up	1.07738e-05	0.00384506
AC125248.1	rno-let-7d-5p	2	4441	0.05	2021;3736	Th	2.20347	4188.28	10.8924	Up	0.0326782	0.906472
AABR07035273.1	rno-miR-29c-3p	2	5385	0.04	4778;5127	Insig1	1812.99	4511.71	1.3153	Up	0.00801448	0.423136
AABR07035273.1	rno-miR-29b-3p	2	5385	0.04	4776;5129	Col4a1	21926.8	11073.1	-0.985635	Down	0.0474223	1
AABR07035273.1	rno-miR-29b-3p	2	5385	0.04	4776;5129	Insig1	1812.99	4511.71	1.3153	Up	0.00801448	0.423136
AABR07035273.1	rno-miR-29b-3p	2	5385	0.04	4776;5129	Col5a2	18238.3	8457.13	-1.10873	Down	0.0278964	0.853721
AABR07035273.1	rno-miR-29b-3p	2	5385	0.04	4776;5129	Vegfa	2704.4	5786.73	1.09744	Up	0.0229328	0.786803
AABR07035273.1	rno-miR-29b-3p	2	5385	0.04	4776;5129	Col3a1	316229	148161	-1.0938	Down	0.0415315	1
AABR07035273.1	rno-miR-29b-3p	2	5385	0.04	4776;5129	Col12a1	13851.8	2919.28	-2.24639	Down	6.36034e-06	0.00263941
AABR07035273.1	rno-miR-29b-3p	2	5385	0.04	4776;5129	Col5a1	19942	7833.35	-1.34811	Down	0.00611069	0.357157
AABR07035273.1	rno-miR-29b-3p	2	5385	0.04	4776;5129	Col1a1	245777	80920.3	-1.60277	Down	0.00174234	0.157868
AABR07035273.1	rno-miR-29a-3p	2	5385	0.04	4778;5127	Irs1	1188.45	2452.66	1.04527	Up	0.029964	0.883528
AABR07035273.1	rno-miR-29a-3p	2	5385	0.04	4778;5127	Insig1	1812.99	4511.71	1.3153	Up	0.00801448	0.423136
AABR07035273.1	rno-miR-29a-3p	2	5385	0.04	4778;5127	Vegfa	2704.4	5786.73	1.09744	Up	0.0229328	0.786803
AABR07035273.1	rno-miR-146a-5p	2	5385	0.04	768;1265	Snap25	9.74233	7715.1	9.6292	Up	0.0454658	1
AABR07035273.1	rno-miR-139-5p	2	5385	0.04	1174;3133	Irs1	1188.45	2452.66	1.04527	Up	0.029964	0.883528
AABR07035273.1	rno-miR-128-3p	2	5385	0.04	2910;4467	Snap25	9.74233	7715.1	9.6292	Up	0.0454658	1
AABR07044049.1	rno-miR-652-3p	2	6099	0.03	453;5301	Jag1	12835	5062.67	-1.34211	Down	0.0115745	0.530152
AABR07044049.1	rno-miR-378a-3p	2	6099	0.03	2539;5980	Ldha	2979.89	6533.67	1.13263	Up	0.0178316	0.691568
AABR07044049.1	rno-miR-203a-3p	2	6099	0.03	2973;4979	Vegfa	2704.4	5786.73	1.09744	Up	0.0229328	0.786803
AABR07044049.1	rno-miR-181a-5p	2	6099	0.03	3592;5048	Slc6a2	34.9819	25708.9	9.52144	Up	0.0462497	1
AABR07044049.1	rno-miR-146a-5p	2	6099	0.03	3801;4356	Snap25	9.74233	7715.1	9.6292	Up	0.0454658	1
AABR07044049.1	rno-miR-141-3p	2	6099	0.03	1600;4679	Igf2bp2	450.403	96.1125	-2.22842	Down	0.00127126	0.129137
AABR07044049.1	rno-miR-139-5p	2	6099	0.03	1773;1849	Irs1	1188.45	2452.66	1.04527	Up	0.029964	0.883528
AABR07044049.1	rno-miR-107-3p	2	6099	0.03	1913;2239	Srebf1	1111.67	3130.49	1.49365	Up	0.00313389	0.239945
AABR07044049.1	rno-miR-103-3p	2	6099	0.03	1913;2239	Srebf1	1111.67	3130.49	1.49365	Up	0.00313389	0.239945
AABR07009824.1	rno-miR-19b-3p	1	149	0.67	72	Mlxipl	492.639	1710.9	1.79616	Up	0.000603174	0.0740548
AABR07009824.1	rno-miR-19b-3p	1	149	0.67	72	Srebf1	1111.67	3130.49	1.49365	Up	0.00313389	0.239945
AC116288.1	rno-miR-26b-5p	1	211	0.47	179	Ctgf	3000.65	27143	3.17723	Up	0.0416774	1
AC116288.1	rno-miR-182	1	211	0.47	131	Cebpa	505.104	2843.3	2.49291	Up	7.10652e-06	0.00289124
AC116288.1	rno-miR-181a-5p	1	211	0.47	35	Slc6a2	34.9819	25708.9	9.52144	Up	0.0462497	1
AABR07050415.1	rno-miR-192-5p	1	342	0.29	262	Fabp3	142.911	552.65	1.95124	Up	0.0456433	1
AABR07050415.1	rno-miR-146a-5p	1	342	0.29	320	Snap25	9.74233	7715.1	9.6292	Up	0.0454658	1
AABR07050415.1	rno-miR-139-5p	1	342	0.29	169	Irs1	1188.45	2452.66	1.04527	Up	0.029964	0.883528
AABR07047256.1	rno-miR-139-5p	1	359	0.28	278	Irs1	1188.45	2452.66	1.04527	Up	0.029964	0.883528
AABR07047256.1	rno-miR-128-3p	1	359	0.28	277	Snap25	9.74233	7715.1	9.6292	Up	0.0454658	1
AC128915.1	rno-miR-292-5p	1	386	0.26	33	Syt4	3.62392	7423.63	11.0004	Up	0.03034	0.885406
AC128915.1	rno-miR-290	1	386	0.26	37	Arc	3.35763	122.122	5.18473	Up	6.18837e-05	0.014267
AC128915.1	rno-miR-290	1	386	0.26	37	Nr4a1	97.6815	4089.45	5.38768	Up	0.00076551	0.0867955
AC128915.1	rno-miR-290	1	386	0.26	37	Adora1	93.969	733.6	2.96474	Up	0.000162779	0.0291598
AC128915.1	rno-miR-24-3p	1	386	0.26	268	Bcl2l11	814.1	230.814	-1.81848	Down	0.00179666	0.160685
AC128915.1	rno-miR-139-5p	1	386	0.26	165	Irs1	1188.45	2452.66	1.04527	Up	0.029964	0.883528
AABR07058815.1	rno-miR-672-5p	1	474	0.21	254	Fndc1	9355.7	2977.34	-1.65182	Down	0.0012347	0.127457
AABR07058815.1	rno-miR-133b-3p	1	474	0.21	313	Ctgf	3000.65	27143	3.17723	Up	0.0416774	1
AABR07058815.1	rno-miR-133a-3p	1	474	0.21	313	Ctgf	3000.65	27143	3.17723	Up	0.0416774	1
Rn60_1_2620.3	rno-miR-221-3p	1	602	0.17	29	Bcl2l11	814.1	230.814	-1.81848	Down	0.00179666	0.160685
Rn60_1_2620.3	rno-miR-181a-5p	1	602	0.17	128	Slc6a2	34.9819	25708.9	9.52144	Up	0.0462497	1
Rn60_13_0834.1	rno-miR-450a-5p	1	728	0.14	590	Wisp2	317.734	1057.94	1.73536	Up	0.0305497	0.886975
Rn60_13_0834.1	rno-miR-322-5p	1	728	0.14	263	Calu	35613.1	13183.1	-1.43372	Down	0.00414981	0.285114
Rn60_13_0834.1	rno-miR-203a-3p	1	728	0.14	151	Vegfa	2704.4	5786.73	1.09744	Up	0.0229328	0.786803
Rn60_13_0834.1	rno-miR-128-3p	1	728	0.14	510	Snap25	9.74233	7715.1	9.6292	Up	0.0454658	1
Rn60_X_0714.1	rno-miR-378a-3p	1	830	0.12	70	Ldha	2979.89	6533.67	1.13263	Up	0.0178316	0.691568
Rn60_X_0714.1	rno-miR-322-5p	1	830	0.12	425	Calu	35613.1	13183.1	-1.43372	Down	0.00414981	0.285114
Rn60_X_0714.1	rno-miR-222-3p	1	830	0.12	526	Bcl2l11	814.1	230.814	-1.81848	Down	0.00179666	0.160685
Rn60_X_0714.1	rno-miR-221-3p	1	830	0.12	523	Bcl2l11	814.1	230.814	-1.81848	Down	0.00179666	0.160685
Rn60_X_0714.1	rno-miR-210-3p	1	830	0.12	614	Fech	2788.47	889.586	-1.64827	Down	0.0142209	0.598519
Rn60_X_0714.1	rno-miR-145-5p	1	830	0.12	705	Sod2	1813.78	4869.19	1.42469	Up	0.00360802	0.259041
Rn60_X_0714.1	rno-miR-145-5p	1	830	0.12	705	Bnip3	1328.09	2888.54	1.12099	Up	0.0200927	0.74122
Rn60_X_0714.1	rno-miR-1-3p	1	830	0.12	646	Fbln2	3463.8	1291.99	-1.42276	Down	0.00540688	0.33085
Rn60_X_0714.1	rno-miR-122-5p	1	830	0.12	685	Fasn	6770.99	40306.4	2.57357	Up	1.07738e-05	0.00384506
Rn60_7_1407.5	rno-miR-378a-5p	1	824	0.12	205	Calu	35613.1	13183.1	-1.43372	Down	0.00414981	0.285114
Rn60_7_1407.5	rno-miR-322-5p	1	824	0.12	115	Calu	35613.1	13183.1	-1.43372	Down	0.00414981	0.285114
Rn60_7_1407.5	rno-miR-182	1	824	0.12	484	Cebpa	505.104	2843.3	2.49291	Up	7.10652e-06	0.00289124
Rn60_7_1407.5	rno-miR-128-3p	1	824	0.12	442	Snap25	9.74233	7715.1	9.6292	Up	0.0454658	1
Rn60_7_1407.5	rno-miR-107-3p	1	824	0.12	153	Srebf1	1111.67	3130.49	1.49365	Up	0.00313389	0.239945
Rn60_7_1407.5	rno-miR-103-3p	1	824	0.12	153	Srebf1	1111.67	3130.49	1.49365	Up	0.00313389	0.239945
AC098022.2	rno-miR-29c-3p	1	825	0.12	416	Insig1	1812.99	4511.71	1.3153	Up	0.00801448	0.423136
AC098022.2	rno-miR-29b-3p	1	825	0.12	415	Col4a1	21926.8	11073.1	-0.985635	Down	0.0474223	1
AC098022.2	rno-miR-29b-3p	1	825	0.12	415	Insig1	1812.99	4511.71	1.3153	Up	0.00801448	0.423136
AC098022.2	rno-miR-29b-3p	1	825	0.12	415	Col5a2	18238.3	8457.13	-1.10873	Down	0.0278964	0.853721
AC098022.2	rno-miR-29b-3p	1	825	0.12	415	Vegfa	2704.4	5786.73	1.09744	Up	0.0229328	0.786803
AC098022.2	rno-miR-29b-3p	1	825	0.12	415	Col3a1	316229	148161	-1.0938	Down	0.0415315	1
AC098022.2	rno-miR-29b-3p	1	825	0.12	415	Col12a1	13851.8	2919.28	-2.24639	Down	6.36034e-06	0.00263941
AC098022.2	rno-miR-29b-3p	1	825	0.12	415	Col5a1	19942	7833.35	-1.34811	Down	0.00611069	0.357157
AC098022.2	rno-miR-29b-3p	1	825	0.12	415	Col1a1	245777	80920.3	-1.60277	Down	0.00174234	0.157868
AC098022.2	rno-miR-29a-3p	1	825	0.12	413	Irs1	1188.45	2452.66	1.04527	Up	0.029964	0.883528
AC098022.2	rno-miR-29a-3p	1	825	0.12	413	Insig1	1812.99	4511.71	1.3153	Up	0.00801448	0.423136
AC098022.2	rno-miR-29a-3p	1	825	0.12	413	Vegfa	2704.4	5786.73	1.09744	Up	0.0229328	0.786803
AC098022.2	rno-miR-292-5p	1	825	0.12	692	Syt4	3.62392	7423.63	11.0004	Up	0.03034	0.885406
AC098022.2	rno-miR-290	1	825	0.12	696	Arc	3.35763	122.122	5.18473	Up	6.18837e-05	0.014267
AC098022.2	rno-miR-290	1	825	0.12	696	Nr4a1	97.6815	4089.45	5.38768	Up	0.00076551	0.0867955
AC098022.2	rno-miR-290	1	825	0.12	696	Adora1	93.969	733.6	2.96474	Up	0.000162779	0.0291598
AC098022.2	rno-miR-222-3p	1	825	0.12	444	Bcl2l11	814.1	230.814	-1.81848	Down	0.00179666	0.160685
AC098022.2	rno-miR-221-3p	1	825	0.12	106	Bcl2l11	814.1	230.814	-1.81848	Down	0.00179666	0.160685
AC098022.2	rno-miR-133b-3p	1	825	0.12	643	Ctgf	3000.65	27143	3.17723	Up	0.0416774	1
AC098022.2	rno-miR-133a-3p	1	825	0.12	643	Ctgf	3000.65	27143	3.17723	Up	0.0416774	1
AC098022.2	rno-miR-122-5p	1	825	0.12	391	Fasn	6770.99	40306.4	2.57357	Up	1.07738e-05	0.00384506
AC098022.2	rno-miR-107-3p	1	825	0.12	296	Srebf1	1111.67	3130.49	1.49365	Up	0.00313389	0.239945
AC098022.2	rno-miR-103-3p	1	825	0.12	296	Srebf1	1111.67	3130.49	1.49365	Up	0.00313389	0.239945
AABR07035926.2	rno-miR-503-5p	1	865	0.12	736	Runx2	107.285	308.209	1.52246	Up	0.0403954	0.996097
AABR07035926.2	rno-miR-322-5p	1	865	0.12	734	Calu	35613.1	13183.1	-1.43372	Down	0.00414981	0.285114
AABR07035926.2	rno-miR-146a-5p	1	865	0.12	636	Snap25	9.74233	7715.1	9.6292	Up	0.0454658	1
AABR07001929.1	rno-miR-26b-5p	1	834	0.12	541	Ctgf	3000.65	27143	3.17723	Up	0.0416774	1
AABR07036331.2	rno-miR-92b-3p	1	973	0.1	143	Nox4	226.709	1504.72	2.73058	Up	0.0443615	1
AABR07036331.2	rno-miR-503-5p	1	973	0.1	583	Runx2	107.285	308.209	1.52246	Up	0.0403954	0.996097
AABR07036331.2	rno-miR-292-5p	1	973	0.1	209	Syt4	3.62392	7423.63	11.0004	Up	0.03034	0.885406
AABR07036331.2	rno-miR-26b-5p	1	973	0.1	901	Ctgf	3000.65	27143	3.17723	Up	0.0416774	1
AABR07036331.2	rno-miR-151-5p	1	973	0.1	401	Fndc1	9355.7	2977.34	-1.65182	Down	0.0012347	0.127457
AABR07036331.2	rno-miR-122-5p	1	973	0.1	172	Fasn	6770.99	40306.4	2.57357	Up	1.07738e-05	0.00384506
AC111781.1	rno-miR-30c-5p	1	1242	0.08	570	Ctgf	3000.65	27143	3.17723	Up	0.0416774	1
AC111781.1	rno-miR-26b-5p	1	1242	0.08	528	Ctgf	3000.65	27143	3.17723	Up	0.0416774	1
AC111781.1	rno-miR-24-3p	1	1242	0.08	393	Bcl2l11	814.1	230.814	-1.81848	Down	0.00179666	0.160685
AC111781.1	rno-miR-210-3p	1	1242	0.08	869	Fech	2788.47	889.586	-1.64827	Down	0.0142209	0.598519
AC111781.1	rno-miR-203a-3p	1	1242	0.08	580	Vegfa	2704.4	5786.73	1.09744	Up	0.0229328	0.786803
AC111781.1	rno-miR-151-5p	1	1242	0.08	131	Fndc1	9355.7	2977.34	-1.65182	Down	0.0012347	0.127457
AC111781.1	rno-let-7d-5p	1	1242	0.08	949	Th	2.20347	4188.28	10.8924	Up	0.0326782	0.906472
AABR07053635.2	rno-miR-378a-5p	1	1234	0.08	130	Calu	35613.1	13183.1	-1.43372	Down	0.00414981	0.285114
AABR07053635.2	rno-miR-378a-3p	1	1234	0.08	1058	Ldha	2979.89	6533.67	1.13263	Up	0.0178316	0.691568
AABR07053635.2	rno-miR-29c-3p	1	1234	0.08	670	Insig1	1812.99	4511.71	1.3153	Up	0.00801448	0.423136
AABR07053635.2	rno-miR-29b-3p	1	1234	0.08	669	Col4a1	21926.8	11073.1	-0.985635	Down	0.0474223	1
AABR07053635.2	rno-miR-29b-3p	1	1234	0.08	669	Insig1	1812.99	4511.71	1.3153	Up	0.00801448	0.423136
AABR07053635.2	rno-miR-29b-3p	1	1234	0.08	669	Col5a2	18238.3	8457.13	-1.10873	Down	0.0278964	0.853721
AABR07053635.2	rno-miR-29b-3p	1	1234	0.08	669	Vegfa	2704.4	5786.73	1.09744	Up	0.0229328	0.786803
AABR07053635.2	rno-miR-29b-3p	1	1234	0.08	669	Col3a1	316229	148161	-1.0938	Down	0.0415315	1
AABR07053635.2	rno-miR-29b-3p	1	1234	0.08	669	Col12a1	13851.8	2919.28	-2.24639	Down	6.36034e-06	0.00263941
AABR07053635.2	rno-miR-29b-3p	1	1234	0.08	669	Col5a1	19942	7833.35	-1.34811	Down	0.00611069	0.357157
AABR07053635.2	rno-miR-29b-3p	1	1234	0.08	669	Col1a1	245777	80920.3	-1.60277	Down	0.00174234	0.157868
AABR07053635.2	rno-miR-29a-3p	1	1234	0.08	670	Irs1	1188.45	2452.66	1.04527	Up	0.029964	0.883528
AABR07053635.2	rno-miR-29a-3p	1	1234	0.08	670	Insig1	1812.99	4511.71	1.3153	Up	0.00801448	0.423136
AABR07053635.2	rno-miR-29a-3p	1	1234	0.08	670	Vegfa	2704.4	5786.73	1.09744	Up	0.0229328	0.786803
AABR07053635.2	rno-miR-26b-5p	1	1234	0.08	64	Ctgf	3000.65	27143	3.17723	Up	0.0416774	1
AABR07053635.2	rno-miR-210-3p	1	1234	0.08	679	Fech	2788.47	889.586	-1.64827	Down	0.0142209	0.598519
AABR07053635.2	rno-miR-192-5p	1	1234	0.08	464	Fabp3	142.911	552.65	1.95124	Up	0.0456433	1
AABR07053635.2	rno-miR-145-5p	1	1234	0.08	933	Sod2	1813.78	4869.19	1.42469	Up	0.00360802	0.259041
AABR07053635.2	rno-miR-145-5p	1	1234	0.08	933	Bnip3	1328.09	2888.54	1.12099	Up	0.0200927	0.74122
AABR07053635.2	rno-miR-128-3p	1	1234	0.08	590	Snap25	9.74233	7715.1	9.6292	Up	0.0454658	1
LOC100360790	rno-miR-672-5p	1	1482	0.07	348	Fndc1	9355.7	2977.34	-1.65182	Down	0.0012347	0.127457
LOC100360790	rno-miR-203a-3p	1	1482	0.07	1106	Vegfa	2704.4	5786.73	1.09744	Up	0.0229328	0.786803
LOC100360790	rno-miR-182	1	1482	0.07	117	Cebpa	505.104	2843.3	2.49291	Up	7.10652e-06	0.00289124
LOC100360790	rno-miR-181a-5p	1	1482	0.07	1020	Slc6a2	34.9819	25708.9	9.52144	Up	0.0462497	1
AABR07027039.1	rno-miR-652-3p	1	1387	0.07	438	Jag1	12835	5062.67	-1.34211	Down	0.0115745	0.530152
AABR07027039.1	rno-miR-375-3p	1	1387	0.07	649	Rasd1	59.3201	1027.61	4.11463	Up	1.63022e-10	6.76509e-07
AABR07027039.1	rno-miR-342-3p	1	1387	0.07	636	Adora1	93.969	733.6	2.96474	Up	0.000162779	0.0291598
AABR07027039.1	rno-miR-203a-3p	1	1387	0.07	920	Vegfa	2704.4	5786.73	1.09744	Up	0.0229328	0.786803
AABR07027039.1	rno-miR-182	1	1387	0.07	183	Cebpa	505.104	2843.3	2.49291	Up	7.10652e-06	0.00289124
AABR07027039.1	rno-miR-146a-5p	1	1387	0.07	78	Snap25	9.74233	7715.1	9.6292	Up	0.0454658	1
AABR07027039.1	rno-miR-145-5p	1	1387	0.07	306	Sod2	1813.78	4869.19	1.42469	Up	0.00360802	0.259041
AABR07027039.1	rno-miR-145-5p	1	1387	0.07	306	Bnip3	1328.09	2888.54	1.12099	Up	0.0200927	0.74122
AABR07027039.1	rno-miR-122-5p	1	1387	0.07	1221	Fasn	6770.99	40306.4	2.57357	Up	1.07738e-05	0.00384506
AABR07060620.1	rno-miR-342-3p	1	1720	0.06	781	Adora1	93.969	733.6	2.96474	Up	0.000162779	0.0291598
AABR07060620.1	rno-miR-322-5p	1	1720	0.06	680	Calu	35613.1	13183.1	-1.43372	Down	0.00414981	0.285114
AABR07060620.1	rno-miR-25-3p	1	1720	0.06	1359	Nox4	226.709	1504.72	2.73058	Up	0.0443615	1
AABR07060620.1	rno-miR-24-3p	1	1720	0.06	1617	Bcl2l11	814.1	230.814	-1.81848	Down	0.00179666	0.160685
AABR07060620.1	rno-miR-222-3p	1	1720	0.06	555	Bcl2l11	814.1	230.814	-1.81848	Down	0.00179666	0.160685
AABR07060620.1	rno-miR-221-3p	1	1720	0.06	549	Bcl2l11	814.1	230.814	-1.81848	Down	0.00179666	0.160685
AABR07060620.1	rno-miR-182	1	1720	0.06	1588	Cebpa	505.104	2843.3	2.49291	Up	7.10652e-06	0.00289124
AABR07060620.1	rno-miR-128-3p	1	1720	0.06	1246	Snap25	9.74233	7715.1	9.6292	Up	0.0454658	1
AABR07060620.1	rno-miR-107-3p	1	1720	0.06	676	Srebf1	1111.67	3130.49	1.49365	Up	0.00313389	0.239945
AABR07060620.1	rno-miR-103-3p	1	1720	0.06	676	Srebf1	1111.67	3130.49	1.49365	Up	0.00313389	0.239945
AABR07037943.1	rno-miR-92b-3p	1	1616	0.06	710	Nox4	226.709	1504.72	2.73058	Up	0.0443615	1
AABR07037943.1	rno-miR-672-5p	1	1616	0.06	545	Fndc1	9355.7	2977.34	-1.65182	Down	0.0012347	0.127457
AABR07037943.1	rno-miR-450a-5p	1	1616	0.06	681	Wisp2	317.734	1057.94	1.73536	Up	0.0305497	0.886975
AABR07037943.1	rno-miR-30e-5p	1	1616	0.06	577	Adrb1	3.11352	58.3031	4.22695	Up	0.0166238	0.660779
AABR07037943.1	rno-miR-30e-5p	1	1616	0.06	577	Syt4	3.62392	7423.63	11.0004	Up	0.03034	0.885406
AABR07037943.1	rno-miR-30c-5p	1	1616	0.06	578	Ctgf	3000.65	27143	3.17723	Up	0.0416774	1
AABR07037943.1	rno-miR-30a-5p	1	1616	0.06	577	Syt4	3.62392	7423.63	11.0004	Up	0.03034	0.885406
AABR07037943.1	rno-miR-30a-5p	1	1616	0.06	577	Irs1	1188.45	2452.66	1.04527	Up	0.029964	0.883528
AABR07037943.1	rno-miR-25-3p	1	1616	0.06	708	Nox4	226.709	1504.72	2.73058	Up	0.0443615	1
AABR07037943.1	rno-miR-203a-3p	1	1616	0.06	690	Vegfa	2704.4	5786.73	1.09744	Up	0.0229328	0.786803
AABR07037943.1	rno-miR-19b-3p	1	1616	0.06	772	Mlxipl	492.639	1710.9	1.79616	Up	0.000603174	0.0740548
AABR07037943.1	rno-miR-19b-3p	1	1616	0.06	772	Srebf1	1111.67	3130.49	1.49365	Up	0.00313389	0.239945
AABR07037943.1	rno-miR-146a-5p	1	1616	0.06	1412	Snap25	9.74233	7715.1	9.6292	Up	0.0454658	1
AABR07037943.1	rno-miR-1-3p	1	1616	0.06	776	Fbln2	3463.8	1291.99	-1.42276	Down	0.00540688	0.33085
AABR07037943.1	rno-miR-133b-3p	1	1616	0.06	787	Ctgf	3000.65	27143	3.17723	Up	0.0416774	1
AABR07037943.1	rno-miR-133a-3p	1	1616	0.06	787	Ctgf	3000.65	27143	3.17723	Up	0.0416774	1
AABR07037943.1	rno-miR-128-3p	1	1616	0.06	714	Snap25	9.74233	7715.1	9.6292	Up	0.0454658	1
AABR07037943.1	rno-miR-122-5p	1	1616	0.06	1038	Fasn	6770.99	40306.4	2.57357	Up	1.07738e-05	0.00384506
AABR07026032.1	rno-miR-378a-5p	1	1662	0.06	143	Calu	35613.1	13183.1	-1.43372	Down	0.00414981	0.285114
AABR07026032.1	rno-miR-378a-3p	1	1662	0.06	1639	Ldha	2979.89	6533.67	1.13263	Up	0.0178316	0.691568
AABR07026032.1	rno-miR-322-5p	1	1662	0.06	1465	Calu	35613.1	13183.1	-1.43372	Down	0.00414981	0.285114
AABR07026032.1	rno-miR-29c-3p	1	1662	0.06	1619	Insig1	1812.99	4511.71	1.3153	Up	0.00801448	0.423136
AABR07026032.1	rno-miR-29b-3p	1	1662	0.06	1618	Col4a1	21926.8	11073.1	-0.985635	Down	0.0474223	1
AABR07026032.1	rno-miR-29b-3p	1	1662	0.06	1618	Insig1	1812.99	4511.71	1.3153	Up	0.00801448	0.423136
AABR07026032.1	rno-miR-29b-3p	1	1662	0.06	1618	Col5a2	18238.3	8457.13	-1.10873	Down	0.0278964	0.853721
AABR07026032.1	rno-miR-29b-3p	1	1662	0.06	1618	Vegfa	2704.4	5786.73	1.09744	Up	0.0229328	0.786803
AABR07026032.1	rno-miR-29b-3p	1	1662	0.06	1618	Col3a1	316229	148161	-1.0938	Down	0.0415315	1
AABR07026032.1	rno-miR-29b-3p	1	1662	0.06	1618	Col12a1	13851.8	2919.28	-2.24639	Down	6.36034e-06	0.00263941
AABR07026032.1	rno-miR-29b-3p	1	1662	0.06	1618	Col5a1	19942	7833.35	-1.34811	Down	0.00611069	0.357157
AABR07026032.1	rno-miR-29b-3p	1	1662	0.06	1618	Col1a1	245777	80920.3	-1.60277	Down	0.00174234	0.157868
AABR07026032.1	rno-miR-29a-3p	1	1662	0.06	1619	Irs1	1188.45	2452.66	1.04527	Up	0.029964	0.883528
AABR07026032.1	rno-miR-29a-3p	1	1662	0.06	1619	Insig1	1812.99	4511.71	1.3153	Up	0.00801448	0.423136
AABR07026032.1	rno-miR-29a-3p	1	1662	0.06	1619	Vegfa	2704.4	5786.73	1.09744	Up	0.0229328	0.786803
AABR07026032.1	rno-miR-24-3p	1	1662	0.06	1156	Bcl2l11	814.1	230.814	-1.81848	Down	0.00179666	0.160685
AABR07026032.1	rno-miR-181a-5p	1	1662	0.06	772	Slc6a2	34.9819	25708.9	9.52144	Up	0.0462497	1
AABR07026032.1	rno-miR-145-5p	1	1662	0.06	1435	Sod2	1813.78	4869.19	1.42469	Up	0.00360802	0.259041
AABR07026032.1	rno-miR-145-5p	1	1662	0.06	1435	Bnip3	1328.09	2888.54	1.12099	Up	0.0200927	0.74122
AABR07026032.1	rno-miR-139-5p	1	1662	0.06	1233	Irs1	1188.45	2452.66	1.04527	Up	0.029964	0.883528
AABR07002928.1	rno-miR-672-5p	1	1755	0.06	1219	Fndc1	9355.7	2977.34	-1.65182	Down	0.0012347	0.127457
AABR07002928.1	rno-miR-221-3p	1	1755	0.06	506	Bcl2l11	814.1	230.814	-1.81848	Down	0.00179666	0.160685
AABR07002928.1	rno-miR-150-5p	1	1755	0.06	1544	Vegfa	2704.4	5786.73	1.09744	Up	0.0229328	0.786803
AABR07002928.1	rno-miR-150-5p	1	1755	0.06	1544	Adora1	93.969	733.6	2.96474	Up	0.000162779	0.0291598
AABR07002928.1	rno-miR-150-5p	1	1755	0.06	1544	Gpnmb	213.356	663.672	1.63721	Up	0.00924109	0.466529
AABR07002928.1	rno-miR-141-3p	1	1755	0.06	1522	Igf2bp2	450.403	96.1125	-2.22842	Down	0.00127126	0.129137
AABR07002928.1	rno-miR-128-3p	1	1755	0.06	526	Snap25	9.74233	7715.1	9.6292	Up	0.0454658	1
AABR07053710.1	rno-miR-672-5p	1	1979	0.05	1521	Fndc1	9355.7	2977.34	-1.65182	Down	0.0012347	0.127457
AABR07053710.1	rno-miR-342-3p	1	1979	0.05	35	Adora1	93.969	733.6	2.96474	Up	0.000162779	0.0291598
AABR07053710.1	rno-miR-203a-3p	1	1979	0.05	883	Vegfa	2704.4	5786.73	1.09744	Up	0.0229328	0.786803
AABR07053710.1	rno-miR-182	1	1979	0.05	481	Cebpa	505.104	2843.3	2.49291	Up	7.10652e-06	0.00289124
AABR07053710.1	rno-miR-181a-5p	1	1979	0.05	1605	Slc6a2	34.9819	25708.9	9.52144	Up	0.0462497	1
AABR07053710.1	rno-miR-145-5p	1	1979	0.05	1268	Sod2	1813.78	4869.19	1.42469	Up	0.00360802	0.259041
AABR07053710.1	rno-miR-145-5p	1	1979	0.05	1268	Bnip3	1328.09	2888.54	1.12099	Up	0.0200927	0.74122
AABR07053710.1	rno-miR-128-3p	1	1979	0.05	1923	Snap25	9.74233	7715.1	9.6292	Up	0.0454658	1
AABR07026509.1	rno-miR-378a-3p	1	2211	0.05	232	Ldha	2979.89	6533.67	1.13263	Up	0.0178316	0.691568
AABR07026509.1	rno-miR-24-3p	1	2211	0.05	434	Bcl2l11	814.1	230.814	-1.81848	Down	0.00179666	0.160685
AABR07026509.1	rno-miR-203a-3p	1	2211	0.05	1217	Vegfa	2704.4	5786.73	1.09744	Up	0.0229328	0.786803
AABR07026509.1	rno-miR-139-5p	1	2211	0.05	733	Irs1	1188.45	2452.66	1.04527	Up	0.029964	0.883528
AABR07026509.1	rno-miR-107-3p	1	2211	0.05	1927	Srebf1	1111.67	3130.49	1.49365	Up	0.00313389	0.239945
AABR07026509.1	rno-miR-103-3p	1	2211	0.05	1927	Srebf1	1111.67	3130.49	1.49365	Up	0.00313389	0.239945
AABR07002337.1	rno-miR-378a-3p	1	2159	0.05	80	Ldha	2979.89	6533.67	1.13263	Up	0.0178316	0.691568
AABR07002337.1	rno-miR-30c-5p	1	2159	0.05	1733	Ctgf	3000.65	27143	3.17723	Up	0.0416774	1
AABR07002337.1	rno-miR-19b-3p	1	2159	0.05	157	Mlxipl	492.639	1710.9	1.79616	Up	0.000603174	0.0740548
AABR07002337.1	rno-miR-19b-3p	1	2159	0.05	157	Srebf1	1111.67	3130.49	1.49365	Up	0.00313389	0.239945
AABR07002337.1	rno-miR-181a-5p	1	2159	0.05	311	Slc6a2	34.9819	25708.9	9.52144	Up	0.0462497	1
AABR07002337.1	rno-miR-141-3p	1	2159	0.05	491	Igf2bp2	450.403	96.1125	-2.22842	Down	0.00127126	0.129137
AABR07002010.1	rno-miR-503-5p	1	2076	0.05	334	Runx2	107.285	308.209	1.52246	Up	0.0403954	0.996097
AABR07002010.1	rno-miR-375-3p	1	2076	0.05	1268	Rasd1	59.3201	1027.61	4.11463	Up	1.63022e-10	6.76509e-07
AABR07002010.1	rno-miR-322-5p	1	2076	0.05	335	Calu	35613.1	13183.1	-1.43372	Down	0.00414981	0.285114
AABR07002010.1	rno-miR-30c-5p	1	2076	0.05	1249	Ctgf	3000.65	27143	3.17723	Up	0.0416774	1
AABR07002010.1	rno-miR-203a-3p	1	2076	0.05	1298	Vegfa	2704.4	5786.73	1.09744	Up	0.0229328	0.786803
AABR07002010.1	rno-miR-19b-3p	1	2076	0.05	1653	Mlxipl	492.639	1710.9	1.79616	Up	0.000603174	0.0740548
AABR07002010.1	rno-miR-19b-3p	1	2076	0.05	1653	Srebf1	1111.67	3130.49	1.49365	Up	0.00313389	0.239945
AABR07002010.1	rno-miR-146a-5p	1	2076	0.05	681	Snap25	9.74233	7715.1	9.6292	Up	0.0454658	1
AABR07002010.1	rno-miR-145-5p	1	2076	0.05	178	Sod2	1813.78	4869.19	1.42469	Up	0.00360802	0.259041
AABR07002010.1	rno-miR-145-5p	1	2076	0.05	178	Bnip3	1328.09	2888.54	1.12099	Up	0.0200927	0.74122
AABR07002010.1	rno-miR-128-3p	1	2076	0.05	878	Snap25	9.74233	7715.1	9.6292	Up	0.0454658	1
AABR07002010.1	rno-miR-107-3p	1	2076	0.05	335	Srebf1	1111.67	3130.49	1.49365	Up	0.00313389	0.239945
AABR07002010.1	rno-miR-103-3p	1	2076	0.05	335	Srebf1	1111.67	3130.49	1.49365	Up	0.00313389	0.239945
AABR07002010.1	rno-let-7d-5p	1	2076	0.05	324	Th	2.20347	4188.28	10.8924	Up	0.0326782	0.906472
AC111292.1	rno-miR-450a-5p	1	2252	0.04	249	Wisp2	317.734	1057.94	1.73536	Up	0.0305497	0.886975
AC111292.1	rno-miR-378a-3p	1	2252	0.04	1926	Ldha	2979.89	6533.67	1.13263	Up	0.0178316	0.691568
AC111292.1	rno-miR-29c-3p	1	2252	0.04	193	Insig1	1812.99	4511.71	1.3153	Up	0.00801448	0.423136
AC111292.1	rno-miR-29b-3p	1	2252	0.04	193	Col4a1	21926.8	11073.1	-0.985635	Down	0.0474223	1
AC111292.1	rno-miR-29b-3p	1	2252	0.04	193	Insig1	1812.99	4511.71	1.3153	Up	0.00801448	0.423136
AC111292.1	rno-miR-29b-3p	1	2252	0.04	193	Col5a2	18238.3	8457.13	-1.10873	Down	0.0278964	0.853721
AC111292.1	rno-miR-29b-3p	1	2252	0.04	193	Vegfa	2704.4	5786.73	1.09744	Up	0.0229328	0.786803
AC111292.1	rno-miR-29b-3p	1	2252	0.04	193	Col3a1	316229	148161	-1.0938	Down	0.0415315	1
AC111292.1	rno-miR-29b-3p	1	2252	0.04	193	Col12a1	13851.8	2919.28	-2.24639	Down	6.36034e-06	0.00263941
AC111292.1	rno-miR-29b-3p	1	2252	0.04	193	Col5a1	19942	7833.35	-1.34811	Down	0.00611069	0.357157
AC111292.1	rno-miR-29b-3p	1	2252	0.04	193	Col1a1	245777	80920.3	-1.60277	Down	0.00174234	0.157868
AC111292.1	rno-miR-29a-3p	1	2252	0.04	193	Irs1	1188.45	2452.66	1.04527	Up	0.029964	0.883528
AC111292.1	rno-miR-29a-3p	1	2252	0.04	193	Insig1	1812.99	4511.71	1.3153	Up	0.00801448	0.423136
AC111292.1	rno-miR-29a-3p	1	2252	0.04	193	Vegfa	2704.4	5786.73	1.09744	Up	0.0229328	0.786803
AC111292.1	rno-miR-26b-5p	1	2252	0.04	211	Ctgf	3000.65	27143	3.17723	Up	0.0416774	1
AC111292.1	rno-miR-222-3p	1	2252	0.04	1712	Bcl2l11	814.1	230.814	-1.81848	Down	0.00179666	0.160685
AC111292.1	rno-miR-221-3p	1	2252	0.04	1709	Bcl2l11	814.1	230.814	-1.81848	Down	0.00179666	0.160685
AC111292.1	rno-miR-19b-3p	1	2252	0.04	1719	Mlxipl	492.639	1710.9	1.79616	Up	0.000603174	0.0740548
AC111292.1	rno-miR-19b-3p	1	2252	0.04	1719	Srebf1	1111.67	3130.49	1.49365	Up	0.00313389	0.239945
AC111292.1	rno-miR-181a-5p	1	2252	0.04	1523	Slc6a2	34.9819	25708.9	9.52144	Up	0.0462497	1
AC111292.1	rno-miR-150-5p	1	2252	0.04	1147	Vegfa	2704.4	5786.73	1.09744	Up	0.0229328	0.786803
AC111292.1	rno-miR-150-5p	1	2252	0.04	1147	Adora1	93.969	733.6	2.96474	Up	0.000162779	0.0291598
AC111292.1	rno-miR-150-5p	1	2252	0.04	1147	Gpnmb	213.356	663.672	1.63721	Up	0.00924109	0.466529
AC111292.1	rno-miR-128-3p	1	2252	0.04	1405	Snap25	9.74233	7715.1	9.6292	Up	0.0454658	1
AC111292.1	rno-miR-122-5p	1	2252	0.04	416	Fasn	6770.99	40306.4	2.57357	Up	1.07738e-05	0.00384506
AABR07069008.2	rno-miR-503-5p	1	2753	0.04	219	Runx2	107.285	308.209	1.52246	Up	0.0403954	0.996097
AABR07069008.2	rno-miR-375-3p	1	2753	0.04	999	Rasd1	59.3201	1027.61	4.11463	Up	1.63022e-10	6.76509e-07
AABR07069008.2	rno-miR-322-5p	1	2753	0.04	219	Calu	35613.1	13183.1	-1.43372	Down	0.00414981	0.285114
AABR07069008.2	rno-miR-30e-5p	1	2753	0.04	2034	Adrb1	3.11352	58.3031	4.22695	Up	0.0166238	0.660779
AABR07069008.2	rno-miR-30e-5p	1	2753	0.04	2034	Syt4	3.62392	7423.63	11.0004	Up	0.03034	0.885406
AABR07069008.2	rno-miR-30c-5p	1	2753	0.04	2031	Ctgf	3000.65	27143	3.17723	Up	0.0416774	1
AABR07069008.2	rno-miR-30a-5p	1	2753	0.04	2031	Syt4	3.62392	7423.63	11.0004	Up	0.03034	0.885406
AABR07069008.2	rno-miR-30a-5p	1	2753	0.04	2031	Irs1	1188.45	2452.66	1.04527	Up	0.029964	0.883528
AABR07069008.2	rno-miR-203a-3p	1	2753	0.04	1367	Vegfa	2704.4	5786.73	1.09744	Up	0.0229328	0.786803
AABR07069008.2	rno-miR-19b-3p	1	2753	0.04	1040	Mlxipl	492.639	1710.9	1.79616	Up	0.000603174	0.0740548
AABR07069008.2	rno-miR-19b-3p	1	2753	0.04	1040	Srebf1	1111.67	3130.49	1.49365	Up	0.00313389	0.239945
AABR07069008.2	rno-miR-181a-5p	1	2753	0.04	1536	Slc6a2	34.9819	25708.9	9.52144	Up	0.0462497	1
AABR07069008.2	rno-miR-151-5p	1	2753	0.04	60	Fndc1	9355.7	2977.34	-1.65182	Down	0.0012347	0.127457
AABR07069008.2	rno-miR-150-5p	1	2753	0.04	2000	Vegfa	2704.4	5786.73	1.09744	Up	0.0229328	0.786803
AABR07069008.2	rno-miR-150-5p	1	2753	0.04	2000	Adora1	93.969	733.6	2.96474	Up	0.000162779	0.0291598
AABR07069008.2	rno-miR-150-5p	1	2753	0.04	2000	Gpnmb	213.356	663.672	1.63721	Up	0.00924109	0.466529
AABR07069008.2	rno-miR-145-5p	1	2753	0.04	1589	Sod2	1813.78	4869.19	1.42469	Up	0.00360802	0.259041
AABR07069008.2	rno-miR-145-5p	1	2753	0.04	1589	Bnip3	1328.09	2888.54	1.12099	Up	0.0200927	0.74122
AABR07069008.2	rno-miR-107-3p	1	2753	0.04	2226	Srebf1	1111.67	3130.49	1.49365	Up	0.00313389	0.239945
AABR07069008.2	rno-miR-103-3p	1	2753	0.04	2226	Srebf1	1111.67	3130.49	1.49365	Up	0.00313389	0.239945
AABR07031388.1	rno-miR-378a-5p	1	2541	0.04	2118	Calu	35613.1	13183.1	-1.43372	Down	0.00414981	0.285114
AABR07031388.1	rno-miR-30e-5p	1	2541	0.04	480	Adrb1	3.11352	58.3031	4.22695	Up	0.0166238	0.660779
AABR07031388.1	rno-miR-30e-5p	1	2541	0.04	480	Syt4	3.62392	7423.63	11.0004	Up	0.03034	0.885406
AABR07031388.1	rno-miR-29c-3p	1	2541	0.04	2149	Insig1	1812.99	4511.71	1.3153	Up	0.00801448	0.423136
AABR07031388.1	rno-miR-29b-3p	1	2541	0.04	2148	Col4a1	21926.8	11073.1	-0.985635	Down	0.0474223	1
AABR07031388.1	rno-miR-29b-3p	1	2541	0.04	2148	Insig1	1812.99	4511.71	1.3153	Up	0.00801448	0.423136
AABR07031388.1	rno-miR-29b-3p	1	2541	0.04	2148	Col5a2	18238.3	8457.13	-1.10873	Down	0.0278964	0.853721
AABR07031388.1	rno-miR-29b-3p	1	2541	0.04	2148	Vegfa	2704.4	5786.73	1.09744	Up	0.0229328	0.786803
AABR07031388.1	rno-miR-29b-3p	1	2541	0.04	2148	Col3a1	316229	148161	-1.0938	Down	0.0415315	1
AABR07031388.1	rno-miR-29b-3p	1	2541	0.04	2148	Col12a1	13851.8	2919.28	-2.24639	Down	6.36034e-06	0.00263941
AABR07031388.1	rno-miR-29b-3p	1	2541	0.04	2148	Col5a1	19942	7833.35	-1.34811	Down	0.00611069	0.357157
AABR07031388.1	rno-miR-29b-3p	1	2541	0.04	2148	Col1a1	245777	80920.3	-1.60277	Down	0.00174234	0.157868
AABR07031388.1	rno-miR-29a-3p	1	2541	0.04	2149	Irs1	1188.45	2452.66	1.04527	Up	0.029964	0.883528
AABR07031388.1	rno-miR-29a-3p	1	2541	0.04	2149	Insig1	1812.99	4511.71	1.3153	Up	0.00801448	0.423136
AABR07031388.1	rno-miR-29a-3p	1	2541	0.04	2149	Vegfa	2704.4	5786.73	1.09744	Up	0.0229328	0.786803
AABR07031388.1	rno-miR-26b-5p	1	2541	0.04	1617	Ctgf	3000.65	27143	3.17723	Up	0.0416774	1
AABR07031388.1	rno-miR-221-3p	1	2541	0.04	2017	Bcl2l11	814.1	230.814	-1.81848	Down	0.00179666	0.160685
AABR07031388.1	rno-miR-192-5p	1	2541	0.04	1153	Fabp3	142.911	552.65	1.95124	Up	0.0456433	1
AABR07031388.1	rno-miR-128-3p	1	2541	0.04	2014	Snap25	9.74233	7715.1	9.6292	Up	0.0454658	1
AABR07020987.1	rno-miR-672-5p	1	2931	0.03	12	Fndc1	9355.7	2977.34	-1.65182	Down	0.0012347	0.127457
AABR07020987.1	rno-miR-652-3p	1	2931	0.03	2753	Jag1	12835	5062.67	-1.34211	Down	0.0115745	0.530152
AABR07020987.1	rno-miR-378a-5p	1	2931	0.03	1891	Calu	35613.1	13183.1	-1.43372	Down	0.00414981	0.285114
AABR07020987.1	rno-miR-26b-5p	1	2931	0.03	764	Ctgf	3000.65	27143	3.17723	Up	0.0416774	1
AABR07020987.1	rno-miR-210-3p	1	2931	0.03	258	Fech	2788.47	889.586	-1.64827	Down	0.0142209	0.598519
AABR07020987.1	rno-miR-150-5p	1	2931	0.03	2011	Vegfa	2704.4	5786.73	1.09744	Up	0.0229328	0.786803
AABR07020987.1	rno-miR-150-5p	1	2931	0.03	2011	Adora1	93.969	733.6	2.96474	Up	0.000162779	0.0291598
AABR07020987.1	rno-miR-150-5p	1	2931	0.03	2011	Gpnmb	213.356	663.672	1.63721	Up	0.00924109	0.466529
AABR07020987.1	rno-miR-146a-5p	1	2931	0.03	1088	Snap25	9.74233	7715.1	9.6292	Up	0.0454658	1
AABR07020987.1	rno-miR-122-5p	1	2931	0.03	1377	Fasn	6770.99	40306.4	2.57357	Up	1.07738e-05	0.00384506
AABR07020987.1	rno-let-7d-5p	1	2931	0.03	642	Th	2.20347	4188.28	10.8924	Up	0.0326782	0.906472
AABR07000986.1	rno-miR-672-5p	1	2907	0.03	1992	Fndc1	9355.7	2977.34	-1.65182	Down	0.0012347	0.127457
AABR07000986.1	rno-miR-503-5p	1	2907	0.03	365	Runx2	107.285	308.209	1.52246	Up	0.0403954	0.996097
AABR07000986.1	rno-miR-378a-5p	1	2907	0.03	2276	Calu	35613.1	13183.1	-1.43372	Down	0.00414981	0.285114
AABR07000986.1	rno-miR-203a-3p	1	2907	0.03	1605	Vegfa	2704.4	5786.73	1.09744	Up	0.0229328	0.786803
AABR07000986.1	rno-miR-181a-5p	1	2907	0.03	1486	Slc6a2	34.9819	25708.9	9.52144	Up	0.0462497	1
AABR07000986.1	rno-miR-141-3p	1	2907	0.03	1799	Igf2bp2	450.403	96.1125	-2.22842	Down	0.00127126	0.129137
AABR07000986.1	rno-miR-1-3p	1	2907	0.03	612	Fbln2	3463.8	1291.99	-1.42276	Down	0.00540688	0.33085
AABR07000986.1	rno-miR-128-3p	1	2907	0.03	1273	Snap25	9.74233	7715.1	9.6292	Up	0.0454658	1
AABR07000986.1	rno-let-7d-5p	1	2907	0.03	1843	Th	2.20347	4188.28	10.8924	Up	0.0326782	0.906472
AC141169.2	rno-miR-672-5p	1	4444	0.02	216	Fndc1	9355.7	2977.34	-1.65182	Down	0.0012347	0.127457
AC141169.2	rno-miR-378a-3p	1	4444	0.02	4343	Ldha	2979.89	6533.67	1.13263	Up	0.0178316	0.691568
AC141169.2	rno-miR-342-3p	1	4444	0.02	2294	Adora1	93.969	733.6	2.96474	Up	0.000162779	0.0291598
AC141169.2	rno-miR-30e-5p	1	4444	0.02	731	Adrb1	3.11352	58.3031	4.22695	Up	0.0166238	0.660779
AC141169.2	rno-miR-30e-5p	1	4444	0.02	731	Syt4	3.62392	7423.63	11.0004	Up	0.03034	0.885406
AC141169.2	rno-miR-30a-5p	1	4444	0.02	730	Syt4	3.62392	7423.63	11.0004	Up	0.03034	0.885406
AC141169.2	rno-miR-30a-5p	1	4444	0.02	730	Irs1	1188.45	2452.66	1.04527	Up	0.029964	0.883528
AC141169.2	rno-miR-29c-3p	1	4444	0.02	2382	Insig1	1812.99	4511.71	1.3153	Up	0.00801448	0.423136
AC141169.2	rno-miR-29b-3p	1	4444	0.02	2381	Col4a1	21926.8	11073.1	-0.985635	Down	0.0474223	1
AC141169.2	rno-miR-29b-3p	1	4444	0.02	2381	Insig1	1812.99	4511.71	1.3153	Up	0.00801448	0.423136
AC141169.2	rno-miR-29b-3p	1	4444	0.02	2381	Col5a2	18238.3	8457.13	-1.10873	Down	0.0278964	0.853721
AC141169.2	rno-miR-29b-3p	1	4444	0.02	2381	Vegfa	2704.4	5786.73	1.09744	Up	0.0229328	0.786803
AC141169.2	rno-miR-29b-3p	1	4444	0.02	2381	Col3a1	316229	148161	-1.0938	Down	0.0415315	1
AC141169.2	rno-miR-29b-3p	1	4444	0.02	2381	Col12a1	13851.8	2919.28	-2.24639	Down	6.36034e-06	0.00263941
AC141169.2	rno-miR-29b-3p	1	4444	0.02	2381	Col5a1	19942	7833.35	-1.34811	Down	0.00611069	0.357157
AC141169.2	rno-miR-29b-3p	1	4444	0.02	2381	Col1a1	245777	80920.3	-1.60277	Down	0.00174234	0.157868
AC141169.2	rno-miR-29a-3p	1	4444	0.02	2382	Irs1	1188.45	2452.66	1.04527	Up	0.029964	0.883528
AC141169.2	rno-miR-29a-3p	1	4444	0.02	2382	Insig1	1812.99	4511.71	1.3153	Up	0.00801448	0.423136
AC141169.2	rno-miR-29a-3p	1	4444	0.02	2382	Vegfa	2704.4	5786.73	1.09744	Up	0.0229328	0.786803
AC141169.2	rno-miR-222-3p	1	4444	0.02	2180	Bcl2l11	814.1	230.814	-1.81848	Down	0.00179666	0.160685
AC141169.2	rno-miR-221-3p	1	4444	0.02	2176	Bcl2l11	814.1	230.814	-1.81848	Down	0.00179666	0.160685
AC141169.2	rno-miR-210-3p	1	4444	0.02	2951	Fech	2788.47	889.586	-1.64827	Down	0.0142209	0.598519
AC141169.2	rno-miR-19b-3p	1	4444	0.02	3018	Mlxipl	492.639	1710.9	1.79616	Up	0.000603174	0.0740548
AC141169.2	rno-miR-19b-3p	1	4444	0.02	3018	Srebf1	1111.67	3130.49	1.49365	Up	0.00313389	0.239945
AC141169.2	rno-miR-141-3p	1	4444	0.02	2533	Igf2bp2	450.403	96.1125	-2.22842	Down	0.00127126	0.129137
AC141169.2	rno-miR-1-3p	1	4444	0.02	2715	Fbln2	3463.8	1291.99	-1.42276	Down	0.00540688	0.33085
AC141169.2	rno-miR-139-5p	1	4444	0.02	2937	Irs1	1188.45	2452.66	1.04527	Up	0.029964	0.883528
AC141169.2	rno-miR-133b-3p	1	4444	0.02	4244	Ctgf	3000.65	27143	3.17723	Up	0.0416774	1
AC141169.2	rno-miR-133a-3p	1	4444	0.02	4244	Ctgf	3000.65	27143	3.17723	Up	0.0416774	1
AC141169.2	rno-miR-122-5p	1	4444	0.02	1553	Fasn	6770.99	40306.4	2.57357	Up	1.07738e-05	0.00384506
AC141169.2	rno-miR-107-3p	1	4444	0.02	378	Srebf1	1111.67	3130.49	1.49365	Up	0.00313389	0.239945
AC141169.2	rno-miR-103-3p	1	4444	0.02	378	Srebf1	1111.67	3130.49	1.49365	Up	0.00313389	0.239945
AC125248.1	rno-miR-672-5p	1	4441	0.02	844	Fndc1	9355.7	2977.34	-1.65182	Down	0.0012347	0.127457
AC125248.1	rno-miR-378a-5p	1	4441	0.02	1675	Calu	35613.1	13183.1	-1.43372	Down	0.00414981	0.285114
AC125248.1	rno-miR-322-5p	1	4441	0.02	238	Calu	35613.1	13183.1	-1.43372	Down	0.00414981	0.285114
AC125248.1	rno-miR-30e-5p	1	4441	0.02	1216	Adrb1	3.11352	58.3031	4.22695	Up	0.0166238	0.660779
AC125248.1	rno-miR-30e-5p	1	4441	0.02	1216	Syt4	3.62392	7423.63	11.0004	Up	0.03034	0.885406
AC125248.1	rno-miR-30a-5p	1	4441	0.02	1214	Syt4	3.62392	7423.63	11.0004	Up	0.03034	0.885406
AC125248.1	rno-miR-30a-5p	1	4441	0.02	1214	Irs1	1188.45	2452.66	1.04527	Up	0.029964	0.883528
AC125248.1	rno-miR-29c-3p	1	4441	0.02	2742	Insig1	1812.99	4511.71	1.3153	Up	0.00801448	0.423136
AC125248.1	rno-miR-29b-3p	1	4441	0.02	2741	Col4a1	21926.8	11073.1	-0.985635	Down	0.0474223	1
AC125248.1	rno-miR-29b-3p	1	4441	0.02	2741	Insig1	1812.99	4511.71	1.3153	Up	0.00801448	0.423136
AC125248.1	rno-miR-29b-3p	1	4441	0.02	2741	Col5a2	18238.3	8457.13	-1.10873	Down	0.0278964	0.853721
AC125248.1	rno-miR-29b-3p	1	4441	0.02	2741	Vegfa	2704.4	5786.73	1.09744	Up	0.0229328	0.786803
AC125248.1	rno-miR-29b-3p	1	4441	0.02	2741	Col3a1	316229	148161	-1.0938	Down	0.0415315	1
AC125248.1	rno-miR-29b-3p	1	4441	0.02	2741	Col12a1	13851.8	2919.28	-2.24639	Down	6.36034e-06	0.00263941
AC125248.1	rno-miR-29b-3p	1	4441	0.02	2741	Col5a1	19942	7833.35	-1.34811	Down	0.00611069	0.357157
AC125248.1	rno-miR-29b-3p	1	4441	0.02	2741	Col1a1	245777	80920.3	-1.60277	Down	0.00174234	0.157868
AC125248.1	rno-miR-29a-3p	1	4441	0.02	2742	Irs1	1188.45	2452.66	1.04527	Up	0.029964	0.883528
AC125248.1	rno-miR-29a-3p	1	4441	0.02	2742	Insig1	1812.99	4511.71	1.3153	Up	0.00801448	0.423136
AC125248.1	rno-miR-29a-3p	1	4441	0.02	2742	Vegfa	2704.4	5786.73	1.09744	Up	0.0229328	0.786803
AC125248.1	rno-miR-222-3p	1	4441	0.02	1389	Bcl2l11	814.1	230.814	-1.81848	Down	0.00179666	0.160685
AC125248.1	rno-miR-221-3p	1	4441	0.02	1380	Bcl2l11	814.1	230.814	-1.81848	Down	0.00179666	0.160685
AC125248.1	rno-miR-181a-5p	1	4441	0.02	3985	Slc6a2	34.9819	25708.9	9.52144	Up	0.0462497	1
AC125248.1	rno-miR-1-3p	1	4441	0.02	3184	Fbln2	3463.8	1291.99	-1.42276	Down	0.00540688	0.33085
AABR07044049.1	rno-miR-503-5p	1	6099	0.02	199	Runx2	107.285	308.209	1.52246	Up	0.0403954	0.996097
AABR07044049.1	rno-miR-342-3p	1	6099	0.02	1538	Adora1	93.969	733.6	2.96474	Up	0.000162779	0.0291598
AABR07044049.1	rno-miR-322-5p	1	6099	0.02	196	Calu	35613.1	13183.1	-1.43372	Down	0.00414981	0.285114
AABR07044049.1	rno-miR-30c-5p	1	6099	0.02	3992	Ctgf	3000.65	27143	3.17723	Up	0.0416774	1
AABR07044049.1	rno-miR-30a-5p	1	6099	0.02	3469	Syt4	3.62392	7423.63	11.0004	Up	0.03034	0.885406
AABR07044049.1	rno-miR-30a-5p	1	6099	0.02	3469	Irs1	1188.45	2452.66	1.04527	Up	0.029964	0.883528
AABR07044049.1	rno-miR-29c-3p	1	6099	0.02	4939	Insig1	1812.99	4511.71	1.3153	Up	0.00801448	0.423136
AABR07044049.1	rno-miR-29b-3p	1	6099	0.02	4938	Col4a1	21926.8	11073.1	-0.985635	Down	0.0474223	1
AABR07044049.1	rno-miR-29b-3p	1	6099	0.02	4938	Insig1	1812.99	4511.71	1.3153	Up	0.00801448	0.423136
AABR07044049.1	rno-miR-29b-3p	1	6099	0.02	4938	Col5a2	18238.3	8457.13	-1.10873	Down	0.0278964	0.853721
AABR07044049.1	rno-miR-29b-3p	1	6099	0.02	4938	Vegfa	2704.4	5786.73	1.09744	Up	0.0229328	0.786803
AABR07044049.1	rno-miR-29b-3p	1	6099	0.02	4938	Col3a1	316229	148161	-1.0938	Down	0.0415315	1
AABR07044049.1	rno-miR-29b-3p	1	6099	0.02	4938	Col12a1	13851.8	2919.28	-2.24639	Down	6.36034e-06	0.00263941
AABR07044049.1	rno-miR-29b-3p	1	6099	0.02	4938	Col5a1	19942	7833.35	-1.34811	Down	0.00611069	0.357157
AABR07044049.1	rno-miR-29b-3p	1	6099	0.02	4938	Col1a1	245777	80920.3	-1.60277	Down	0.00174234	0.157868
AABR07044049.1	rno-miR-29a-3p	1	6099	0.02	4935	Irs1	1188.45	2452.66	1.04527	Up	0.029964	0.883528
AABR07044049.1	rno-miR-29a-3p	1	6099	0.02	4935	Insig1	1812.99	4511.71	1.3153	Up	0.00801448	0.423136
AABR07044049.1	rno-miR-29a-3p	1	6099	0.02	4935	Vegfa	2704.4	5786.73	1.09744	Up	0.0229328	0.786803
AABR07044049.1	rno-miR-222-3p	1	6099	0.02	4891	Bcl2l11	814.1	230.814	-1.81848	Down	0.00179666	0.160685
AABR07044049.1	rno-miR-221-3p	1	6099	0.02	4888	Bcl2l11	814.1	230.814	-1.81848	Down	0.00179666	0.160685
AABR07044049.1	rno-miR-210-3p	1	6099	0.02	3816	Fech	2788.47	889.586	-1.64827	Down	0.0142209	0.598519
AABR07044049.1	rno-miR-19b-3p	1	6099	0.02	3813	Mlxipl	492.639	1710.9	1.79616	Up	0.000603174	0.0740548
AABR07044049.1	rno-miR-19b-3p	1	6099	0.02	3813	Srebf1	1111.67	3130.49	1.49365	Up	0.00313389	0.239945
AABR07044049.1	rno-miR-151-5p	1	6099	0.02	5060	Fndc1	9355.7	2977.34	-1.65182	Down	0.0012347	0.127457
AABR07044049.1	rno-miR-145-5p	1	6099	0.02	5609	Sod2	1813.78	4869.19	1.42469	Up	0.00360802	0.259041
AABR07044049.1	rno-miR-145-5p	1	6099	0.02	5609	Bnip3	1328.09	2888.54	1.12099	Up	0.0200927	0.74122
AABR07044049.1	rno-miR-1-3p	1	6099	0.02	2660	Fbln2	3463.8	1291.99	-1.42276	Down	0.00540688	0.33085
AABR07044049.1	rno-miR-128-3p	1	6099	0.02	1775	Snap25	9.74233	7715.1	9.6292	Up	0.0454658	1
AABR07044049.1	rno-miR-122-5p	1	6099	0.02	5083	Fasn	6770.99	40306.4	2.57357	Up	1.07738e-05	0.00384506
AABR07044049.1	rno-let-7d-5p	1	6099	0.02	378	Th	2.20347	4188.28	10.8924	Up	0.0326782	0.906472
AABR07035273.1	rno-miR-378a-5p	1	5385	0.02	4423	Calu	35613.1	13183.1	-1.43372	Down	0.00414981	0.285114
AABR07035273.1	rno-miR-378a-3p	1	5385	0.02	5215	Ldha	2979.89	6533.67	1.13263	Up	0.0178316	0.691568
AABR07035273.1	rno-miR-342-3p	1	5385	0.02	3316	Adora1	93.969	733.6	2.96474	Up	0.000162779	0.0291598
AABR07035273.1	rno-miR-30c-5p	1	5385	0.02	1568	Ctgf	3000.65	27143	3.17723	Up	0.0416774	1
AABR07035273.1	rno-miR-24-3p	1	5385	0.02	3768	Bcl2l11	814.1	230.814	-1.81848	Down	0.00179666	0.160685
AABR07035273.1	rno-miR-222-3p	1	5385	0.02	4216	Bcl2l11	814.1	230.814	-1.81848	Down	0.00179666	0.160685
AABR07035273.1	rno-miR-221-3p	1	5385	0.02	4214	Bcl2l11	814.1	230.814	-1.81848	Down	0.00179666	0.160685
AABR07035273.1	rno-miR-210-3p	1	5385	0.02	1989	Fech	2788.47	889.586	-1.64827	Down	0.0142209	0.598519
AABR07035273.1	rno-miR-182	1	5385	0.02	2529	Cebpa	505.104	2843.3	2.49291	Up	7.10652e-06	0.00289124
AABR07035273.1	rno-miR-145-5p	1	5385	0.02	830	Sod2	1813.78	4869.19	1.42469	Up	0.00360802	0.259041
AABR07035273.1	rno-miR-145-5p	1	5385	0.02	830	Bnip3	1328.09	2888.54	1.12099	Up	0.0200927	0.74122
AABR07035273.1	rno-miR-141-3p	1	5385	0.02	3348	Igf2bp2	450.403	96.1125	-2.22842	Down	0.00127126	0.129137
AABR07035273.1	rno-miR-107-3p	1	5385	0.02	726	Srebf1	1111.67	3130.49	1.49365	Up	0.00313389	0.239945
AABR07035273.1	rno-miR-103-3p	1	5385	0.02	726	Srebf1	1111.67	3130.49	1.49365	Up	0.00313389	0.239945
